# Supplementary material for: The protective effectiveness of control interventions for malaria prevention: a systematic review of the literature
Source: F1000Res. 2017 Nov 1;6:1932. [Version 1] doi: 10.12688/f1000research.12952.1 (PMC5721947; doi:10.12688/f1000research.12952.1)
Supplement: Data underlying the results presented in this systematic review [file f1000research-6-14045-s0000.tgz]

Archive with 1 entries (1 files):
- a0c22e95-9b83-4f93-87ae-62bdb5ddeefc_Data.xlsx
