# Supplementary material for: The protective effectiveness of control interventions for malaria prevention: a systematic review of the literature
Source: F1000Res. 2017 Nov 1;6:1932. [Version 1] doi: 10.12688/f1000research.12952.1 (PMC5721947; doi:10.12688/f1000research.12952.1)
Supplement: Data underlying the results presented in this systematic review [file f1000research-6-14045-s0000.tgz › a0c22e95-9b83-4f93-87ae-62bdb5ddeefc_Data.xlsx]

## Sheet: Review
N	Title	EntrezUID	Authors	Details	ShortDetails	Duplicate	Algorithme	Author_shortdetails	Abstract_checked	Svy_type	Manuscript	Svy_design	Intended_for_effectiveness	Country	Age_pop	Pop_geo	Stratified_geo	Sample_size	Case_def	Method_limit	Method_limit_details	Adjustment_matching	Stat_analysis_bednet	Ssize_bednet	N_cases_bednet	OR_RR_bednet	LCI_OR_RR_bednet	UCI_OR_RR_bednet	Def_bednet	Stat_analysis_IRS	Ssize_IRS	N_cases_IRS	OR_RR_IRS	LCI_OR_RR_IRS	UCI_OR_RR_IRS	Def_IRS	Stat_IRSplusLLIN	OR_RR_IRSplusLLIN	LCI_OR_RR_IRSplusLLIN	UCI_OR_RR_IRSplusLLIN	Def_IRSplusLLIN	Stat_analysis_otherinsecticides	Ssize_otherinsecticides	N_cases_otherinsecticides	OR_RR_otherinsecticides	LCI_OR_RR_otherinsecticides	UCI_OR_RR_otherinsecticides	Def_otherinsecticides	Ssize_IPTp
1	Measuring the association between artemisinin-based case management and malaria incidence in southern Vietnam, 1991-2010.	25667053	Peak CM, Thuan PD, Britton A, Nguyen TD, Wolbers M, Thanh NV, Buckee CO, Boni MF.	Am J Trop Med Hyg. 2015 Apr 1;92(4):811-7. doi: 10.4269/ajtmh.14-0461. Epub 2015 Feb 9.	Am J Trop Med Hyg. 2015	No	1	Peak CM, Am J Trop Med Hyg. 2015	Yes	Impact	Yes	HMIS	Yes	Vietnam	All	Country			Incidence	No		No	Poisson GEE
2	Malaria situation in an endemic area, southeastern iran.	25629068	Fekri S, Vatandoost H, Daryanavard A, Shahi M, Safari R, Raeisi A, Omar AS, Sharif M, Azizi A, Ali AA, Nasser A, Hasaballah I, Hanafi-Bojd AA.	J Arthropod Borne Dis. 2014;8(1):82-90.	J Arthropod Borne Dis. 2014	No	1	Fekri S, J Arthropod Borne Dis. 2014	Yes	KAP-indicators	No
3	Malaria parasite carriage and risk determinants in a rural population: a malariometric survey in Rwanda.	25604040	Kateera F, Mens PF, Hakizimana E, Ingabire CM, Muragijemariya L, Karinda P, Grobusch MP, Mutesa L, van Vugt M.	Malar J. 2015 Jan 21;14(1):16. doi: 10.1186/s12936-014-0534-x.	Malar J. 2015	No	1	Kateera F, Malar J. 2015	Yes	Effectiveness	Yes	CSS	No	Rwanda	All	Subdistrict		12965	Infection (smear)	Yes	Overadjustment	Yes	Logistic regression	12965	652	1.144	0.761	1.722	LLIN ownership	Logistic regression	12965	652	1.15	0.729	1.815	Last 6 months
4	Efficacy of indoor residual spraying with dichlorodiphenyltrichloroethane against malaria in Gambian communities with high usage of long-lasting insecticidal mosquito nets: a cluster-randomised controlled trial.	25498847	Pinder M, Jawara M, Jarju LB, Salami K, Jeffries D, Adiamoh M, Bojang K, Correa S, Kandeh B, Kaur H, Conway DJ, D'Alessandro U, Lindsay SW.	Lancet. 2015 Apr 11;385(9976):1436-46. doi: 10.1016/S0140-6736(14)61007-2. Epub 2014 Dec 9.	Lancet. 2015	No	1	Pinder M, Lancet. 2015	Yes	Efficacy	Yes	Cluster RCT	Yes	The Gambia	Children 0.5-14	Region		7845	Incidence (smear)	No		Yes															Mixed-effects negative binomial regression	1.08	0.8	1.46
5	A methodological framework for the improved use of routine health system data to evaluate national malaria control programs: evidence from Zambia.	25435815	Bennett A, Yukich J, Miller JM, Vounatsou P, Hamainza B, Ingwe MM, Moonga HB, Kamuliwo M, Keating J, Smith TA, Steketee RW, Eisele TP.	Popul Health Metr. 2014;12(1):30. doi: 10.1186/s12963-014-0030-0.	Popul Health Metr. 2014	No	1	Bennett A, Popul Health Metr. 2014	Yes	Impact	Yes	HMIS+MIS		Zambia	All	Country			Incidence at cluster level				Bayesian geostatistical model			0.73	0.65	0.81	Avg ownership cluster level (N ITN per HH)
6	Nationwide evaluation of malaria infections, morbidity, mortality, and coverage of malaria control interventions in Madagascar.	25431003	Kesteman T, Randrianarivelojosia M, Mattern C, Raboanary E, Pourette D, Girond F, Raharimanga V, Randrianasolo L, Piola P, Rogier C.	Malar J. 2014 Nov 28;13:465. doi: 10.1186/1475-2875-13-465.	Malar J. 2014	No	1	Kesteman T, Malar J. 2014	Yes	KAP-indicators	Yes
7	Namibia's path toward malaria elimination: a case study of malaria strategies and costs along the northern border.	25409682	Smith Gueye C, Gerigk M, Newby G, Lourenco C, Uusiku P, Liu J.	BMC Public Health. 2014 Nov 20;14:1190. doi: 10.1186/1471-2458-14-1190.	BMC Public Health. 2014	No	1	Smith Gueye C, BMC Public Health. 2014	Yes	Impact	No
8	Modeling the cost effectiveness of malaria control interventions in the highlands of western Kenya.	25290939	Stuckey EM, Stevenson J, Galactionova K, Baidjoe AY, Bousema T, Odongo W, Kariuki S, Drakeley C, Smith TA, Cox J, Chitnis N.	PLoS One. 2014;9(10):e107700. doi: 10.1371/journal.pone.0107700.	PLoS One. 2014	No	1	Stuckey EM, PLoS One. 2014	Yes	Model	Yes
9	Quantifying the impact of decay in bed-net efficacy on malaria transmission.	25158163	Ngonghala CN, Del Valle SY, Zhao R, Mohammed-Awel J.	J Theor Biol. 2014 Dec 21;363:247-61. doi: 10.1016/j.jtbi.2014.08.018. Epub 2014 Aug 23.	J Theor Biol. 2014	No	1	Ngonghala CN, J Theor Biol. 2014	Yes	Model	No
10	Malaria in school-age children in Africa: an increasingly important challenge.	25145389	Nankabirwa J, Brooker SJ, Clarke SE, Fernando D, Gitonga CW, Schellenberg D, Greenwood B.	Trop Med Int Health. 2014 Nov;19(11):1294-309. doi: 10.1111/tmi.12374. Epub 2014 Aug 22. Review.	Trop Med Int Health. 2014	No	1	Nankabirwa J, Trop Med Int Health. 2014	Yes	Other	No
11	Silver nanoparticles: a possibility for malarial and filarial vector control technology.	25132567	Soni N, Prakash S.	Parasitol Res. 2014 Nov;113(11):4015-22. doi: 10.1007/s00436-014-4069-4. Epub 2014 Aug 19.	Parasitol Res. 2014	No	1	Soni N, Parasitol Res. 2014	No	Other	No
12	A cluster-randomized controlled trial to assess the effectiveness of using 15% DEET topical repellent with long-lasting insecticidal nets (LLINs) compared to a placebo lotion on malaria transmission.	25129515	Sangoro O, Turner E, Simfukwe E, Miller JE, Moore SJ.	Malar J. 2014 Aug 16;13:324. doi: 10.1186/1475-2875-13-324.	Malar J. 2014	No	1	Sangoro O, Malar J. 2014	Yes	Efficacy	Yes	Cluster RCT
13	Malaria burden and control in Bangladesh and prospects for elimination: an epidemiological and economic assessment.	25104666	Haque U, Overgaard HJ, Clements AC, Norris DE, Islam N, Karim J, Roy S, Haque W, Kabir M, Smith DL, Glass GE.	Lancet Glob Health. 2014 Feb;2(2):e98-105. doi: 10.1016/S2214-109X(13)70176-1. Epub 2014 Jan 23.	Lancet Glob Health. 2014	No	1	Haque U, Lancet Glob Health. 2014	Yes	Impact	Yes	HMIS		Bangladesh	All	Country			Incidence at cluster level				Poisson			0.79	0.77	0.81	Avg ownership cluster level (>0.5 ITN/pers)
14	Culminating anti-malaria efforts at long lasting insecticidal net?	25092624	Dhiman S, Veer V.	J Infect Public Health. 2014 Nov-Dec;7(6):457-64. doi: 10.1016/j.jiph.2014.06.002. Epub 2014 Aug 1.	J Infect Public Health. 2014	No	1	Dhiman S, J Infect Public Health. 2014	Yes	Other	No
15	Pyrethroid susceptibility of malaria vectors in four Districts of western Kenya.	24996418	Ochomo E, Bayoh NM, Kamau L, Atieli F, Vulule J, Ouma C, Ombok M, Njagi K, Soti D, Mathenge E, Muthami L, Kinyari T, Subramaniam K, Kleinschmidt I, Donnelly MJ, Mbogo C.	Parasit Vectors. 2014 Jul 4;7:310. doi: 10.1186/1756-3305-7-310.	Parasit Vectors. 2014	No	1	Ochomo E, Parasit Vectors. 2014	Yes	Entomo	No
16	Institutional evolution of a community-based programme for malaria control through larval source management in Dar es Salaam, United Republic of Tanzania.	24964790	Chaki PP, Kannady K, Mtasiwa D, Tanner M, Mshinda H, Kelly AH, Killeen GF.	Malar J. 2014 Jun 25;13:245. doi: 10.1186/1475-2875-13-245.	Malar J. 2014	No	1	Chaki PP, Malar J. 2014	Yes	Other	No
17	Successfully controlling malaria in South Africa.	24893497	Blumberg L, Frean J, Moonasar D; South African Malaria Elimination Committee.	S Afr Med J. 2014 Mar;104(3 Suppl 1):224-7.	S Afr Med J. 2014	No	1	Blumberg L, S Afr Med J. 2014	Yes	Other	No
18	Assessment of the consistency of national-level policies and guidelines for malaria in pregnancy in five African countries.	24888703	Gomez PP, Gutman J, Roman E, Dickerson A, Andre ZH, Youll S, Eckert E, Hamel MJ.	Malar J. 2014 Jun 3;13:212. doi: 10.1186/1475-2875-13-212.	Malar J. 2014	No	1	Gomez PP, Malar J. 2014	Yes	Other	No
19	Impact of PermaNet 3.0 on entomological indices in an area of pyrethroid resistant Anopheles gambiae in south-western Nigeria.	24886399	Awolola ST, Adeogun AO, Olojede JB, Oduola AO, Oyewole IO, Amajoh CN.	Parasit Vectors. 2014 May 22;7:236. doi: 10.1186/1756-3305-7-236.	Parasit Vectors. 2014	No	1	Awolola ST, Parasit Vectors. 2014	Yes	Entomo	No
20	Clinical malaria among pregnant women on combined insecticide treated nets (ITNs) and intermittent preventive treatment (IPTp) with sulphadoxine-pyrimethamine in Yaounde, Cameroon.	24886135	Mbu RE, Takang WA, Fouedjio HJ, Fouelifack FY, Tumasang FN, Tonye R.	BMC Womens Health. 2014 May 16;14:68. doi: 10.1186/1472-6874-14-68.	BMC Womens Health. 2014	No	1	Mbu RE, BMC Womens Health. 2014	Yes	Other	No
21	The Sticky Resting Box, a new tool for studying resting behaviour of Afrotropical malaria vectors.	24885432	Pombi M, Guelbeogo WM, Kreppel K, Calzetta M, TraorÃ© A, Sanou A, Ranson H, Ferguson HM, Sagnon N, della Torre A.	Parasit Vectors. 2014 May 29;7:247. doi: 10.1186/1756-3305-7-247.	Parasit Vectors. 2014	No	1	Pombi M, Parasit Vectors. 2014	No	Entomo	No
22	High burden of malaria following scale-up of control interventions in Nchelenge District, Luapula Province, Zambia.	24755108	Mukonka VM, Chanda E, Haque U, Kamuliwo M, Mushinge G, Chileshe J, Chibwe KA, Norris DE, Mulenga M, Chaponda M, Muleba M, Glass GE, Moss WJ.	Malar J. 2014 Apr 23;13:153. doi: 10.1186/1475-2875-13-153.	Malar J. 2014	No	1	Mukonka VM, Malar J. 2014	Yes	Impact	No					District
23	Can timely vector control interventions triggered by atypical environmental conditions prevent malaria epidemics? A case-study from Wajir County, Kenya.	24699034	Maes P, Harries AD, Van den Bergh R, Noor A, Snow RW, Tayler-Smith K, Hinderaker SG, Zachariah R, Allan R.	PLoS One. 2014;9(4):e92386. doi: 10.1371/journal.pone.0092386.	PLoS One. 2014	No	1	Maes P, PLoS One. 2014	Yes	Impact	No	Ecological
24	Optimal vaccination and bednet maintenance for the control of malaria in a region with naturally acquired immunity.	24641821	Prosper O, Ruktanonchai N, Martcheva M.	J Theor Biol. 2014 Jul 21;353:142-56. doi: 10.1016/j.jtbi.2014.03.013. Epub 2014 Mar 15.	J Theor Biol. 2014	No	1	Prosper O, J Theor Biol. 2014	Yes	Model	No
25	Benefit incidence analysis of free insecticide treated nets distribution in urban and rural communities of Enugu state, South East Nigeria.	24553026	Nwagha TU, Nwagha UI, Dim CC, Anyaehie UB, Egbugara M, Onwasigwe C.	Niger J Clin Pract. 2014 Mar-Apr;17(2):168-73. doi: 10.4103/1119-3077.127540.	Niger J Clin Pract. 2014	No	1	Nwagha TU, Niger J Clin Pract. 2014	Yes	KAP-indicators	No
26	Efficacy and non-target impact of spinosad, Bti and temephos larvicides for control of Anopheles spp. in an endemic malaria region of southern Mexico.	24479683	Marina CF, Bond JG, MuÃ±oz J, Valle J, Novelo-GutiÃ©rrez R, Williams T.	Parasit Vectors. 2014 Jan 30;7:55. doi: 10.1186/1756-3305-7-55.	Parasit Vectors. 2014	No	1	Marina CF, Parasit Vectors. 2014	Yes	Efficacy entomo	No
27	Malaria Policy Advisory Committee to the WHO: conclusions and recommendations of September 2013 meeting.	24359206	WHO Malaria Policy Advisory Committee and Secretariat.	Malar J. 2013 Dec 20;12:456. doi: 10.1186/1475-2875-12-456.	Malar J. 2013	No	1	WHO Malaria Policy Advisory Committee and Secretariat. Malar J. 2013	No	Other	No
28	Prevention and management of malaria during pregnancy: findings from a comparative qualitative study in Ghana, Kenya and Malawi.	24257105	Pell C, MeÃ±aca A, Afrah NA, Manda-Taylor L, Chatio S, Were F, Hodgson A, Hamel MJ, Kalilani L, Tagbor H, Pool R.	Malar J. 2013 Nov 20;12:427. doi: 10.1186/1475-2875-12-427.	Malar J. 2013	No	1	Pell C, Malar J. 2013	No	Other	No
29	Review: Improving our knowledge of male mosquito biology in relation to genetic control programmes.	24252487	Lees RS, Knols B, Bellini R, Benedict MQ, Bheecarry A, Bossin HC, Chadee DD, Charlwood J, DabirÃ© RK, Djogbenou L, Egyir-Yawson A, Gato R, Gouagna LC, Hassan MM, Khan SA, Koekemoer LL, Lemperiere G, Manoukis NC, Mozuraitis R, Pitts RJ, Simard F, Gilles JR.	Acta Trop. 2014 Apr;132 Suppl:S2-11. doi: 10.1016/j.actatropica.2013.11.005. Epub 2013 Nov 16. Review.	Acta Trop. 2014	No	1	Lees RS, Acta Trop. 2014	No	Other	No
30	Elevated dry-season malaria prevalence associated with fine-scale spatial patterns of environmental risk: a case-control study of children in rural Malawi.	24206777	Townes LR, Mwandama D, Mathanga DP, Wilson ML.	Malar J. 2013 Nov 11;12:407. doi: 10.1186/1475-2875-12-407.	Malar J. 2013	No	1	Townes LR, Malar J. 2013	Yes	Effectiveness	Yes	CSS	No	Malawi	U5	Regions (sub-district)	No	390	Infection (RDT)			Yes	GLM logistic random cluster	389	173	0.54	0.33	0.9	Bed net ownership
31	Repeated mass distributions and continuous distribution of long-lasting insecticidal nets: modelling sustainability of health benefits from mosquito nets, depending on case management.	24200296	Briet OJ, Penny MA.	Malar J. 2013 Nov 7;12:401. doi: 10.1186/1475-2875-12-401.	Malar J. 2013	No	1	Briet OJ, Malar J. 2013	No	Model	No
32	Bed net related burns at Mulago national referral hospital, Uganda: a case series report.	24070850	Kalanzi EW, O'Hara LM, O'Hara NN, Boyle JC.	Burns. 2014 May;40(3):495-9. doi: 10.1016/j.burns.2013.08.009. Epub 2013 Sep 23.	Burns. 2014	No	1	Kalanzi EW, Burns. 2014	No	Other	No
33	Case investigation and reactive case detection for malaria elimination in northern Senegal.	24044506	Littrell M, Sow GD, Ngom A, Ba M, Mboup BM, Dieye Y, Mutombo B, Earle D, Steketee RW.	Malar J. 2013 Sep 17;12:331. doi: 10.1186/1475-2875-12-331.	Malar J. 2013	No	1	Littrell M, Malar J. 2013	Yes	Effectiveness	Yes	Reactive case detection + CSS	No	Senegal	All	District		5520	Infection (RDT)			No	GLM Poisson multivariate	5520	23	0.526316	0.161812	1.72414	Bed net use last night
34	Factoring quality laboratory diagnosis into the malaria control agenda for sub-Saharan Africa.	24006294	Aidoo M.	Am J Trop Med Hyg. 2013 Sep;89(3):403-6. doi: 10.4269/ajtmh.13-0108.	Am J Trop Med Hyg. 2013	No	1	Aidoo M. Am J Trop Med Hyg. 2013	No	Other	No
35	Malaria prevalence, spatial clustering and risk factors in a low endemic area of Eastern Rwanda: a cross sectional study.	23936018	Rulisa S, Kateera F, Bizimana JP, Agaba S, Dukuzumuremyi J, Baas L, de Dieu Harelimana J, Mens PF, Boer KR, de Vries PJ.	PLoS One. 2013 Jul 23;8(7):e69443. doi: 10.1371/journal.pone.0069443. Print 2013.	PLoS One. 2013	No	1	Rulisa S, PLoS One. 2013	Yes	Effectiveness	Yes	CCS	No	Rwanda	All	Subdistrict		759	Consulting malaria vs consulting no malaria	Yes	Samples not consistent, categorization not sound	Yes	GLM logistic	741	167	0.352	0.175	0.707	Ownership >=4 bednets vs one
35	Malaria prevalence, spatial clustering and risk factors in a low endemic area of Eastern Rwanda: a cross sectional study.	23936018	Rulisa S, Kateera F, Bizimana JP, Agaba S, Dukuzumuremyi J, Baas L, de Dieu Harelimana J, Mens PF, Boer KR, de Vries PJ.	PLoS One. 2013 Jul 23;8(7):e69443. doi: 10.1371/journal.pone.0069443. Print 2013.	PLoS One. 2013	No	1	Rulisa S, PLoS One. 2013	Yes	Effectiveness	Yes	CSS	No	Rwanda	All	Sector (sub-district)	No	2634	Infection (RDT)	Yes	Samples not consistent, categorization not sound	Yes	GEE logistic HH level	2619	130	0.384	0.165	0.892	Ownership >=4 bednets vs one	GEE logistic HH level	520	91	1.033	0.742	1.435	Unknown (HH level)
36	Modest additive effects of integrated vector control measures on malaria prevalence and transmission in western Kenya.	23870708	Zhou G, Afrane YA, Dixit A, Atieli HE, Lee MC, Wanjala CL, Beilhe LB, Githeko AK, Yan G.	Malar J. 2013 Jul 19;12:256. doi: 10.1186/1475-2875-12-256.	Malar J. 2013	No	1	Zhou G, Malar J. 2013	Yes	Impact	No
37	Five years of malaria control in the continental region, Equatorial Guinea.	23651490	Rehman AM, Mann AG, Schwabe C, Reddy MR, Roncon Gomes I, Slotman MA, Yellott L, Matias A, Caccone A, Nseng Nchama G, Kleinschmidt I.	Malar J. 2013 May 7;12:154. doi: 10.1186/1475-2875-12-154.	Malar J. 2013	No	1	Rehman AM, Malar J. 2013	Yes	Effectiveness	Yes	CSS	Yes	Equatorial Guinea	U5	Island	No	8741	Infection (RDT or smear)	No		No	GLM logistic	6606	4108	0.64	0.55	0.74	LLIN use last night	GLM logistic	6606	4108	0.8	0.62	1.03	Last 6 months	GLM logistic	0.52	0.35	0.78	Both vs none
38	Modelling Aedes aegypti mosquito control via transgenic and sterile insect techniques: endemics and emerging outbreaks.	23608633	Seirin Lee S, Baker RE, Gaffney EA, White SM.	J Theor Biol. 2013 Aug 21;331:78-90. doi: 10.1016/j.jtbi.2013.04.014. Epub 2013 Apr 19.	J Theor Biol. 2013	No	1	Seirin Lee S, J Theor Biol. 2013	No	Other	No
39	Malaria epidemiology in Lihir Island, Papua New Guinea.	23497296	Mitja O, Paru R, Selve B, Betuela I, Siba P, De Lazzari E, Bassat Q.	Malar J. 2013 Mar 15;12:98. doi: 10.1186/1475-2875-12-98.	Malar J. 2013	No	1	Mitja O, Malar J. 2013	Yes	Other	No
40	The impact of artemisinin combination therapy and long-lasting insecticidal nets on forest malaria incidence in tribal villages of India, 2006-2011.	23437229	Shah NK, Tyagi P, Sharma SK.	PLoS One. 2013;8(2):e56740. doi: 10.1371/journal.pone.0056740. Epub 2013 Feb 20. Erratum in: PLoS One. 2013;8(10). doi:10.1371/annotation/2adc258d-3eb2-4bb9-b8a9-b37ff76c6c62.	PLoS One. 2013	No	1	Shah NK, PLoS One. 2013	Yes	Impact	No
41	Comparative field evaluation of combinations of long-lasting insecticide treated nets and indoor residual spraying, relative to either method alone, for malaria prevention in an area where the main vector is Anopheles arabiensis.	23433393	Okumu FO, Mbeyela E, Lingamba G, Moore J, Ntamatungiro AJ, Kavishe DR, Kenward MG, Turner E, Lorenz LM, Moore SJ.	Parasit Vectors. 2013 Feb 22;6:46. doi: 10.1186/1756-3305-6-46.	Parasit Vectors. 2013	No	1	Okumu FO, Parasit Vectors. 2013	Yes	Entomo	No
42	Relationship between knockdown resistance, metabolic detoxification and organismal resistance to pyrethroids in Anopheles sinensis.	23405157	Zhong D, Chang X, Zhou G, He Z, Fu F, Yan Z, Zhu G, Xu T, Bonizzoni M, Wang MH, Cui L, Zheng B, Chen B, Yan G.	PLoS One. 2013;8(2):e55475. doi: 10.1371/journal.pone.0055475. Epub 2013 Feb 6.	PLoS One. 2013	No	1	Zhong D, PLoS One. 2013	No	Entomo	No
43	Impact of a mass media campaign on bed net use in Cameroon.	23351674	Bowen HL.	Malar J. 2013 Jan 25;12:36. doi: 10.1186/1475-2875-12-36.	Malar J. 2013	No	1	Bowen HL. Malar J. 2013	Yes	Effectiveness	Yes	CSS	Yes	Cameroon	All >15	Country	No	4742	Bed net use last night among U5	No		Yes	Logistic regression with propensity score matching
44	Progress towards malaria control targets in relation to national malaria programme funding.	23317000	Korenromp EL, Hosseini M, Newman RD, Cibulskis RE.	Malar J. 2013 Jan 14;12:18. doi: 10.1186/1475-2875-12-18.	Malar J. 2013	No	1	Korenromp EL, Malar J. 2013	Yes	Other	No
45	Traditional nets interfere with the uptake of long-lasting insecticidal nets in the Peruvian Amazon: the relevance of net preference for achieving high coverage and use.	23300943	Grietens KP, Muela Ribera J, Soto V, Tenorio A, Hoibak S, Aguirre AR, Toomer E, Rodriguez H, Llanos Cuentas A, D'Alessandro U, Gamboa D, Erhart A.	PLoS One. 2013;8(1):e50294. doi: 10.1371/journal.pone.0050294. Epub 2013 Jan 2.	PLoS One. 2013	No	1	Grietens KP, PLoS One. 2013	Yes	KAP-indicators	No
46	Operational scale entomological intervention for malaria control: strategies, achievements and challenges in Zambia.	23298401	Chanda E, Mukonka VM, Kamuliwo M, Macdonald MB, Haque U.	Malar J. 2013 Jan 8;12:10. doi: 10.1186/1475-2875-12-10.	Malar J. 2013	No	1	Chanda E, Malar J. 2013	Yes	Other	No
47	Towards the elimination of malaria in South Africa: a review of surveillance data in Mutale Municipality, Limpopo Province, 2005 to 2010.	23294805	Khosa E, Kuonza LR, Kruger P, Maimela E.	Malar J. 2013 Jan 8;12:7. doi: 10.1186/1475-2875-12-7.	Malar J. 2013	No	1	Khosa E, Malar J. 2013	Yes	Impact	No
48	Modelling the cost-effectiveness of mass screening and treatment for reducing Plasmodium falciparum malaria burden.	23286228	Crowell V, BriÃ«t OJ, Hardy D, Chitnis N, Maire N, Di Pasquale A, Smith TA.	Malar J. 2013 Jan 3;12:4. doi: 10.1186/1475-2875-12-4.	Malar J. 2013	No	1	Crowell V, Malar J. 2013	No	Model	No
49	Impact assessment of malaria vector control using routine surveillance data in Zambia: implications for monitoring and evaluation.	23273109	Chanda E, Coleman M, Kleinschmidt I, Hemingway J, Hamainza B, Masaninga F, Chanda-Kapata P, Baboo KS, DÃ¼rrheim DN, Coleman M.	Malar J. 2012 Dec 29;11:437. doi: 10.1186/1475-2875-11-437.	Malar J. 2012	No	1	Chanda E, Malar J. 2012	Yes	Impact	No	HMIS		Zambia	All	Country			Mortality	No						0.83	0.67	1.04	LLIN implementation at district level				0.37	0.31	0.43	IRS implementation at district level
50	Impact of enhanced malaria control on the competition between Plasmodium falciparum and Plasmodium vivax in India.	23261665	Prosper O, Martcheva M.	Math Biosci. 2013 Mar;242(1):33-50. doi: 10.1016/j.mbs.2012.11.015. Epub 2012 Dec 19.	Math Biosci. 2013	No	1	Prosper O, Math Biosci. 2013	Yes	Model	No
51	The feasibility of malaria elimination in South Africa.	23253091	Maharaj R, Morris N, Seocharan I, Kruger P, Moonasar D, Mabuza A, Raswiswi E, Raman J.	Malar J. 2012 Dec 19;11:423. doi: 10.1186/1475-2875-11-423.	Malar J. 2012	No	1	Maharaj R, Malar J. 2012	Yes	Impact	No
52	Knowledge, attitudes and practices relevant to malaria elimination amongst resettled populations in a post-conflict district of northern Sri Lanka.	23222949	Kirkby K, Galappaththy GN, Kurinczuk JJ, Rajapakse S, Fernando SD.	Trans R Soc Trop Med Hyg. 2013 Feb;107(2):110-8. doi: 10.1093/trstmh/trs015. Epub 2012 Nov 28.	Trans R Soc Trop Med Hyg. 2013	No	1	Kirkby K, Trans R Soc Trop Med Hyg. 2013	Yes	KAP-indicators	No
53	An outbreak of Plasmodium falciparum malaria in the Torres Strait.	23186217	Preston-Thomas A, Gair RW, Hosking KA, Devine GJ, Donohue SD.	Commun Dis Intell Q Rep. 2012 Jun 30;36(2):E180-5.	Commun Dis Intell Q Rep. 2012	No	1	Preston-Thomas A, Commun Dis Intell Q Rep. 2012	Yes	Other	No
54	Factors associated to bed net use in Cameroon: a retrospective study in Mfou health district in the Centre Region.	23133712	Tchinda VH, Socpa A, Keundo AA, Zeukeng F, Seumen CT, Leke RG, Moyou RS.	Pan Afr Med J. 2012;12:112. Epub 2012 Aug 31.	Pan Afr Med J. 2012	No	1	Tchinda VH, Pan Afr Med J. 2012	Yes	KAP-indicators	No
55	Malaria and lymphatic filariasis: the case for integrated vector management.	23084831	van den Berg H, Kelly-Hope LA, Lindsay SW.	Lancet Infect Dis. 2013 Jan;13(1):89-94. doi: 10.1016/S1473-3099(12)70148-2. Epub 2012 Oct 19.	Lancet Infect Dis. 2013	No	1	van den Berg H, Lancet Infect Dis. 2013	Yes	Other	No
56	Studies on the impact of biosynthesized silver nanoparticles (AgNPs) in relation to malaria and filariasis vector control against Anopheles stephensi Liston and Culex quinquefasciatus Say (Diptera: Culicidae).	23064800	Subarani S, Sabhanayakam S, Kamaraj C.	Parasitol Res. 2013 Feb;112(2):487-99. doi: 10.1007/s00436-012-3158-5. Epub 2012 Oct 12.	Parasitol Res. 2013	No	1	Subarani S, Parasitol Res. 2013	No	Entomo	No
57	Strategies for delivering insecticide-treated nets at scale for malaria control: a systematic review.	22984312	Willey BA, Paintain LS, Mangham L, Car J, Schellenberg JA.	Bull World Health Organ. 2012 Sep 1;90(9):672-684E. doi: 10.2471/BLT.11.094771. Epub 2012 Jul 6. Review.	Bull World Health Organ. 2012	No	1	Willey BA, Bull World Health Organ. 2012	No	Other	No
58	Malaria control and elimination in Sri Lanka: documenting progress and success factors in a conflict setting.	22952642	Abeyasinghe RR, Galappaththy GN, Smith Gueye C, Kahn JG, Feachem RG.	PLoS One. 2012;7(8):e43162. doi: 10.1371/journal.pone.0043162. Epub 2012 Aug 29.	PLoS One. 2012	No	1	Abeyasinghe RR, PLoS One. 2012	Yes	Impact	No
59	Operational efficiency and sustainability of vector control of malaria and dengue: descriptive case studies from the Philippines.	22873707	van den Berg H, Velayudhan R, Ebol A, Catbagan BH Jr, Turingan R, Tuso M, Hii J.	Malar J. 2012 Aug 8;11:269. doi: 10.1186/1475-2875-11-269.	Malar J. 2012	No	1	van den Berg H, Malar J. 2012	Yes	Impact	No
60	Accuracy of malaria rapid diagnosis test Optimal-IT(Â®) in Kinshasa, the Democratic Republic of Congo.	22770130	Muhindo HM, Ilombe G, Meya R, Mitashi PM, Kutekemeni A, Gasigwa D, Lutumba P, Van Geertruyden JP.	Malar J. 2012 Jul 6;11:224. doi: 10.1186/1475-2875-11-224.	Malar J. 2012	No	1	Muhindo HM, Malar J. 2012	Yes	Other	No
61	Social economic factors and malaria transmission in Lower Moshi, northern Tanzania.	22741551	Lowassa A, Mazigo HD, Mahande AM, Mwang'onde BJ, Msangi S, Mahande MJ, Kimaro EE, Elisante E, Kweka EJ.	Parasit Vectors. 2012 Jun 28;5:129. doi: 10.1186/1756-3305-5-129.	Parasit Vectors. 2012	No	1	Lowassa A, Parasit Vectors. 2012	Yes	KAP-indicators	No
62	Moving towards universal coverage with malaria control interventions: achievements and challenges in rural Burkina Faso.	22689390	De Allegri M, Louis VR, TiendrÃ©beogo J, Souares A, YÃ© M, Tozan Y, Jahn A, Mueller O.	Int J Health Plann Manage. 2013 Jan-Mar;28(1):102-21. doi: 10.1002/hpm.2116. Epub 2012 Jun 11.	Int J Health Plann Manage. 2013	No	1	De Allegri M, Int J Health Plann Manage. 2013	Yes	KAP-indicators	No
63	Combination of malaria vector control interventions in pyrethroid resistance area in Benin: a cluster randomised controlled trial.	22682536	Corbel V, Akogbeto M, Damien GB, Djenontin A, Chandre F, Rogier C, Moiroux N, Chabi J, Banganna B, Padonou GG, Henry MC.	Lancet Infect Dis. 2012 Aug;12(8):617-26. doi: 10.1016/S1473-3099(12)70081-6. Epub 2012 Jun 7.	Lancet Infect Dis. 2012	No	1	Corbel V, Lancet Infect Dis. 2012	Yes	Efficacy	Yes	Cluster RCT
64	Knowledge and utilization of malaria control measures by pregnant and newly delivered mothers in Ibadan, Nigeria.	22649437	Oladokun A, Oladokun RE, Adesina OA.	Afr Health Sci. 2011 Dec;11(4):573-7.	Afr Health Sci. 2011	No	1	Oladokun A, Afr Health Sci. 2011	Yes	KAP-indicators	No
65	Field evaluation of permethrin long-lasting insecticide treated nets (Olyset(Â®)) for malaria control in an endemic area, southeast of Iran.	22579798	Soleimani-Ahmadi M, Vatandoost H, Shaeghi M, Raeisi A, Abedi F, Eshraghian MR, Madani A, Safari R, Oshaghi MA, Abtahi M, Hajjaran H.	Acta Trop. 2012 Sep;123(3):146-53. doi: 10.1016/j.actatropica.2012.04.004. Epub 2012 May 9.	Acta Trop. 2012	No	1	Soleimani-Ahmadi M, Acta Trop. 2012	Yes	Efficacy	No
66	A systematic review and meta-analysis of willingness-to-pay values: the case of malaria control interventions.	22529037	Trapero-Bertran M, Mistry H, Shen J, Fox-Rushby J.	Health Econ. 2013 Apr;22(4):428-50. doi: 10.1002/hec.2810. Epub 2012 Apr 23. Review.	Health Econ. 2013	No	1	Trapero-Bertran M, Health Econ. 2013	Yes	Other	No
67	Lives saved from malaria prevention in Africa--evidence to sustain cost-effective gains.	22455309	Korenromp EL.	Malar J. 2012 Mar 28;11:94. doi: 10.1186/1475-2875-11-94.	Malar J. 2012	No	1	Korenromp EL. Malar J. 2012	Yes	Other	No
68	Dry season determinants of malaria disease and net use in Benin, West Africa.	22291987	Moiroux N, Boussari O, DjÃ¨nontin A, Damien G, Cottrell G, Henry MC, Guis H, Corbel V.	PLoS One. 2012;7(1):e30558. doi: 10.1371/journal.pone.0030558. Epub 2012 Jan 23.	PLoS One. 2012	No	1	Moiroux N, PLoS One. 2012	Yes	Effectiveness	Yes	Cohort	Yes	Benin	U5	District		84	Incidence	No		No	Binomial mixed effect random	84	79	0.602	0.37	0.99	LLIN use >60% time
69	Social determinants of long lasting insecticidal hammock use among the Ra-glai ethnic minority in Vietnam: implications for forest malaria control.	22253852	Grietens KP, Xuan XN, Ribera J, Duc TN, Bortel Wv, Ba NT, Van KP, Xuan HL, D'Alessandro U, Erhart A.	PLoS One. 2012;7(1):e29991. doi: 10.1371/journal.pone.0029991. Epub 2012 Jan 12.	PLoS One. 2012	No	1	Grietens KP, PLoS One. 2012	Yes	KAP-indicators	No
70	Changes in malaria morbidity and mortality in Mpumalanga Province, South Africa (2001-2009): a retrospective study.	22239855	Ngomane L, de Jager C.	Malar J. 2012 Jan 13;11:19. doi: 10.1186/1475-2875-11-19.	Malar J. 2012	No	1	Ngomane L, Malar J. 2012	Yes	Impact	No
71	Malaria control in Bhutan: case study of a country embarking on elimination.	22230355	Yangzom T, Gueye CS, Namgay R, Galappaththy GN, Thimasarn K, Gosling R, Murugasampillay S, Dev V.	Malar J. 2012 Jan 9;11:9. doi: 10.1186/1475-2875-11-9. Review.	Malar J. 2012	No	1	Yangzom T, Malar J. 2012	Yes	Impact	No
72	Rapid assessment of the performance of malaria control strategies implemented by countries in the Amazon subregion using adequacy criteria: case study.	22185638	Flores W, Chang J, Barillas E.	Malar J. 2011 Dec 20;10:379. doi: 10.1186/1475-2875-10-379.	Malar J. 2011	No	1	Flores W, Malar J. 2011	Yes	Other	No
73	Free distribution of insecticidal bed nets improves possession and preferential use by households and is equitable: findings from two cross-sectional surveys in thirteen malaria endemic districts of Bangladesh.	22165959	Ahmed SM, Hossain S, Kabir MM, Roy S.	Malar J. 2011 Dec 13;10:357. doi: 10.1186/1475-2875-10-357.	Malar J. 2011	No	1	Ahmed SM, Malar J. 2011	Yes	KAP-indicators	No
74	Prevalence of malaria among patients attending public health facilities in Maputo City, Mozambique.	22144434	Macedo de Oliveira A, Mutemba R, Morgan J, Streat E, Roberts J, Menon M, Mabunda S.	Am J Trop Med Hyg. 2011 Dec;85(6):1002-7. doi: 10.4269/ajtmh.2011.11-0365.	Am J Trop Med Hyg. 2011	No	1	Macedo de Oliveira A, Am J Trop Med Hyg. 2011	Yes	Effectiveness	Yes	CCS	No	Mozambique	All	City		706	Consulting malaria vs consulting fever no malaria	Few	Only 2 age categories	No	GLM logistic univariate	706	111	1.03	0.63	1.69	ITN use last night	GLM logistic univariate	706	111	0.89	0.65	1.22	Last year
75	Costs and cost-effectiveness of malaria control interventions--a systematic review.	22050911	White MT, Conteh L, Cibulskis R, Ghani AC.	Malar J. 2011 Nov 3;10:337. doi: 10.1186/1475-2875-10-337. Review.	Malar J. 2011	No	1	White MT, Malar J. 2011	Yes	Other	Yes
76	Vector control: a cornerstone in the malaria elimination campaign.	21996100	Karunamoorthi K.	Clin Microbiol Infect. 2011 Nov;17(11):1608-16. doi: 10.1111/j.1469-0691.2011.03664.x. Review.	Clin Microbiol Infect. 2011	No	1	Karunamoorthi K. Clin Microbiol Infect. 2011	Yes	Other	No
77	Perceptions of malaria and vaccines in Kenya.	21941095	Ojakaa D, Yamo E, Collymore Y, Ba-Nguz A, Bingham A.	Hum Vaccin. 2011 Oct;7(10):1096-9. doi: 10.4161/hv.7.10.17496. Epub 2011 Oct 1.	Hum Vaccin. 2011	No	1	Ojakaa D, Hum Vaccin. 2011	No	Other	No
78	Target product profile choices for intra-domiciliary malaria vector control pesticide products: repel or kill?	21798023	Killeen GF, Chitnis N, Moore SJ, Okumu FO.	Malar J. 2011 Jul 28;10:207. doi: 10.1186/1475-2875-10-207.	Malar J. 2011	No	1	Killeen GF, Malar J. 2011	No	Entomo	No
79	Malaria parasitaemia among infants and its association with breastfeeding peer counselling and vitamin A supplementation: a secondary analysis of a cluster randomized trial.	21760916	Nankabirwa V, Tylleskar T, Nankunda J, Engebretsen IM, Sommerfelt H, Tumwine JK; PROMISE EBF Research Consortium.	PLoS One. 2011;6(7):e21862. doi: 10.1371/journal.pone.0021862. Epub 2011 Jul 7.	PLoS One. 2011	No	1	Nankabirwa V, PLoS One. 2011	Yes	Effectiveness	Yes	Cohort	No	Uganda	Infants (3-12m)	District		483	Infection (smear)	No		Yes	GLM logistic	483	51	0.454545	0.196078	1	Bednet use
80	Is the current decline in malaria burden in sub-Saharan Africa due to a decrease in vector population?	21752273	Meyrowitsch DW, Pedersen EM, Alifrangis M, Scheike TH, Malecela MN, Magesa SM, Derua YA, Rwegoshora RT, Michael E, Simonsen PE.	Malar J. 2011 Jul 13;10:188. doi: 10.1186/1475-2875-10-188.	Malar J. 2011	No	1	Meyrowitsch DW, Malar J. 2011	Yes	Entomo	No
81	To assess whether indoor residual spraying can provide additional protection against clinical malaria over current best practice of long-lasting insecticidal mosquito nets in The Gambia: study protocol for a two-armed cluster-randomised trial.	21663656	Pinder M, Jawara M, Jarju LB, Kandeh B, Jeffries D, Lluberas MF, Mueller J, Parker D, Bojang K, Conway DJ, Lindsay SW.	Trials. 2011 Jun 10;12:147. doi: 10.1186/1745-6215-12-147.	Trials. 2011	No	1	Pinder M, Trials. 2011	No	Other	No
82	Oro-facial manifestations of Burkitt's lymphoma: an analysis of 680 cases from Malawi.	21608501	Mlotha J, Naidoo S.	SADJ. 2011 Mar;66(2):77-9.	SADJ. 2011	No	1	Mlotha J, SADJ. 2011	No	Other	No
83	Increasing malaria hospital admissions in Uganda between 1999 and 2009.	21486498	Okiro EA, Bitira D, Mbabazi G, Mpimbaza A, Alegana VA, Talisuna AO, Snow RW.	BMC Med. 2011 Apr 13;9:37. doi: 10.1186/1741-7015-9-37.	BMC Med. 2011	No	1	Okiro EA, BMC Med. 2011	Yes	Impact	No
84	Defining malaria burden from morbidity and mortality records, self treatment practices and serological data in Magugu, Babati District, northern Tanzania.	25566606	Mwanziva C, Manjurano A, Mbugi E, Mweya C, Mkali H, Kivuyo MP, Sanga A, Ndaro A, Chambo W, Mkwizu A, Kitau J, Kavishe R, Dolmans W, Chilongola J, Mosha FW.	Tanzan J Health Res. 2011 Apr;13(2):97-105.	Tanzan J Health Res. 2011	No	1	Mwanziva C, Tanzan J Health Res. 2011	Yes	Other	No
85	Malaria in Uganda: challenges to control on the long road to elimination: I. Epidemiology and current control efforts.	21420377	Yeka A, Gasasira A, Mpimbaza A, Achan J, Nankabirwa J, Nsobya S, Staedke SG, Donnelly MJ, Wabwire-Mangen F, Talisuna A, Dorsey G, Kamya MR, Rosenthal PJ.	Acta Trop. 2012 Mar;121(3):184-95. doi: 10.1016/j.actatropica.2011.03.004. Epub 2011 Mar 21. Review.	Acta Trop. 2012	No	1	Yeka A, Acta Trop. 2012	Yes	Impact	No
86	Field evaluation of lambda-cyhalothrin (ICON 10 CS) indoor residual spraying against Anopheles culicifacies in India.	21406733	Raghavendra K, Ghosh SK, Eapen A, Tiwari SN, Satyanarayan TS, Ravindran J, Sreehari U, Dash AP.	J Vector Borne Dis. 2011 Mar;48(1):18-26. Erratum in: J Vector Borne Dis. 2011 Jun;48(2): following 123.	J Vector Borne Dis. 2011	No	1	Raghavendra K, J Vector Borne Dis. 2011	Yes	Efficacy	No
87	Reductions in malaria and anaemia case and death burden at hospitals following scale-up of malaria control in Zanzibar, 1999-2008.	21332989	Aregawi MW, Ali AS, Al-mafazy AW, Molteni F, Katikiti S, Warsame M, Njau RJ, Komatsu R, Korenromp E, Hosseini M, Low-Beer D, Bjorkman A, D'Alessandro U, Coosemans M, Otten M.	Malar J. 2011 Feb 18;10:46. doi: 10.1186/1475-2875-10-46.	Malar J. 2011	No	1	Aregawi MW, Malar J. 2011	Yes	Impact	No
88	Two strategies for the delivery of IPTc in an area of seasonal malaria transmission in the Gambia: a randomised controlled trial.	21304921	Bojang KA, Akor F, Conteh L, Webb E, Bittaye O, Conway DJ, Jasseh M, Wiseman V, Milligan PJ, Greenwood B.	PLoS Med. 2011 Feb 1;8(2):e1000409. doi: 10.1371/journal.pmed.1000409.	PLoS Med. 2011	No	1	Bojang KA, PLoS Med. 2011	Yes	Efficacy	No
89	Trends in malaria morbidity among health care-seeking children under age five in Mopti and SÃ©varÃ©, Mali between 1998 and 2006.	21067615	Rose-Wood A, Doumbia S, TraorÃ© B, Castro MC.	Malar J. 2010 Nov 11;9:319. doi: 10.1186/1475-2875-9-319.	Malar J. 2010	No	1	Rose-Wood A, Malar J. 2010	Yes	Impact	Yes	Time series		Mali	U5	City (2)			Incidence at HF level	Yes	Twice bednets in model		GLM linear cluster HF
90	Operational strategies to achieve and maintain malaria elimination.	21035841	Moonen B, Cohen JM, Snow RW, Slutsker L, Drakeley C, Smith DL, Abeyasinghe RR, Rodriguez MH, Maharaj R, Tanner M, Targett G.	Lancet. 2010 Nov 6;376(9752):1592-603. doi: 10.1016/S0140-6736(10)61269-X. Epub 2010 Oct 28. Review.	Lancet. 2010	No	1	Moonen B, Lancet. 2010	Yes	Other	No
91	Impact of national malaria control scale-up programmes in Africa: magnitude and attribution of effects.	20979634	Steketee RW, Campbell CC.	Malar J. 2010 Oct 27;9:299. doi: 10.1186/1475-2875-9-299.	Malar J. 2010	No	1	Steketee RW, Malar J. 2010	Yes	Impact	Yes
92	A method of active case detection to target reservoirs of asymptomatic malaria and gametocyte carriers in a rural area in Southern Province, Zambia.	20920328	Stresman GH, Kamanga A, Moono P, Hamapumbu H, Mharakurwa S, Kobayashi T, Moss WJ, Shiff C.	Malar J. 2010 Oct 4;9:265. doi: 10.1186/1475-2875-9-265.	Malar J. 2010	No	1	Stresman GH, Malar J. 2010	Yes	Other	No
93	Potential threat of malaria epidemics in a low transmission area, as exemplified by SÃ£o TomÃ© and PrÃ­ncipe.	20920216	Lee PW, Liu CT, do Rosario VE, de Sousa B, Rampao HS, Shaio MF.	Malar J. 2010 Sep 29;9:264. doi: 10.1186/1475-2875-9-264.	Malar J. 2010	No	1	Lee PW, Malar J. 2010	Yes	Impact	No
94	Possession and usage of insecticidal bed nets among the people of Uganda: is BRAC Uganda Health Programme pursuing a pro-poor path?	20844749	Ahmed SM, Zerihun A.	PLoS One. 2010 Sep 10;5(9). doi:pii: e12660. 10.1371/journal.pone.0012660.	PLoS One. 2010	No	1	Ahmed SM, PLoS One. 2010	Yes	KAP-indicators	No
95	Social marketing and the fight against malaria in Africa: population services international (PSI) and insecticide treated nets (ITNS).	20803927	Omona J.	East Afr J Public Health. 2009 Dec;6(3):317-25.	East Afr J Public Health. 2009	No	1	Omona J. East Afr J Public Health. 2009	Yes	Other	No
96	[Operation to promote use of long-lasting insecticidal nets (LLIN) in French Guiana in 2006: design, implementation and results].	20734592	Mansotte F, Ravachol F, Carlisi R, Caudal J, Pinchon S, Maison D.	Med Trop (Mars). 2010 Jun;70(3):249-54. French.	Med Trop (Mars). 2010	No	1	Mansotte F, Med Trop (Mars). 2010	Yes	Other	No
97	Health care related factors associated with severe malaria in children in Kampala, Uganda.	20589153	Byakika-Kibwika P, Ndeezi G, Kamya MR.	Afr Health Sci. 2009 Sep;9(3):206-10.	Afr Health Sci. 2009	No	1	Byakika-Kibwika P, Afr Health Sci. 2009	Yes	Effectiveness	Yes	CCS	No	Uganda	U5	City		200	Severe malaria vs non-severe malaria	No		No	Conditional logistic regression	200	100	0.440529	0.186567	1.05263	Bednet use
98	Impact of promoting longer-lasting insecticide treatment of bed nets upon malaria transmission in a rural Tanzanian setting with pre-existing high coverage of untreated nets.	20579399	Russell TL, Lwetoijera DW, Maliti D, Chipwaza B, Kihonda J, Charlwood JD, Smith TA, Lengeler C, Mwanyangala MA, Nathan R, Knols BG, Takken W, Killeen GF.	Malar J. 2010 Jun 28;9:187. doi: 10.1186/1475-2875-9-187.	Malar J. 2010	No	1	Russell TL, Malar J. 2010	Yes	Entomo	No
99	Reduced susceptibility to selected synthetic pyrethroids in urban malaria vector Anopheles stephensi: a case study in Mangalore city, South India.	20573246	Tiwari S, Ghosh SK, Ojha VP, Dash AP, Raghavendra K.	Malar J. 2010 Jun 23;9:179. doi: 10.1186/1475-2875-9-179.	Malar J. 2010	No	1	Tiwari S, Malar J. 2010	No	Entomo	No
100	Effect of trimethoprim-sulphamethoxazole on the risk of malaria in HIV-infected Ugandan children living in an area of widespread antifolate resistance.	20573194	Gasasira AF, Kamya MR, Ochong EO, Vora N, Achan J, Charlebois E, Ruel T, Kateera F, Meya DN, Havlir D, Rosenthal PJ, Dorsey G.	Malar J. 2010 Jun 23;9:177. doi: 10.1186/1475-2875-9-177.	Malar J. 2010	No	1	Gasasira AF, Malar J. 2010	Yes	Efficacy	No
101	Elimination of malaria risk through integrated combination strategies in a tropical military training island.	20519595	Lee VJ, Ow S, Heah H, Tan MY, Lam P, Ng LC, Lam-Phua SG, Imran AQ, Seet B.	Am J Trop Med Hyg. 2010 Jun;82(6):1024-9. doi: 10.4269/ajtmh.2010.09-0562.	Am J Trop Med Hyg. 2010	No	1	Lee VJ, Am J Trop Med Hyg. 2010	Yes	Impact	No
102	New perspectives of malaria control in India under World Bank Project.	20509472	Das Gupta RK, Thakor HG, Sonal GS, Dhillon GP.	J Indian Med Assoc. 2009 Dec;107(12):870, 879-80, 882-3.	J Indian Med Assoc. 2009	No	1	Das Gupta RK, J Indian Med Assoc. 2009	No	Other	No
103	Current knowledge and challenges of antimalarial drugs for treatment and prevention in pregnancy.	20408744	Sevene E, GonzÃ¡lez R, MenÃ©ndez C.	Expert Opin Pharmacother. 2010 Jun;11(8):1277-93. doi: 10.1517/14656561003733599. Review.	Expert Opin Pharmacother. 2010	No	1	Sevene E, Expert Opin Pharmacother. 2010	No	Other	No
104	Indoor residual spraying for preventing malaria.	20393950	Pluess B, Tanser FC, Lengeler C, Sharp BL.	Cochrane Database Syst Rev. 2010 Apr 14;(4):CD006657. doi: 10.1002/14651858.CD006657.pub2. Review.	Cochrane Database Syst Rev. 2010	No	1	Pluess B, Cochrane Database Syst Rev. 2010	Yes	Other	Yes
105	[Imported malaria in University Hospital Center of Bordeaux, France, 2000-2007. A comparison study with the French national epidemiological data].	20349344	Pistone T, Diallo A, Receveur MC, Mansour R, Roger-Schmeltz J, Millet P, Malvy D.	Bull Soc Pathol Exot. 2010 May;103(2):104-10. doi: 10.1007/s13149-010-0045-4. Epub 2010 Mar 27. French.	Bull Soc Pathol Exot. 2010	No	1	Pistone T, Bull Soc Pathol Exot. 2010	Yes	Other	No
106	Significance of travel to rural areas as a risk factor for malarial anemia in an urban setting.	20207862	Siri JG, Wilson ML, Murray S, Rosen DH, Vulule JM, Slutsker L, Lindblade KA.	Am J Trop Med Hyg. 2010 Mar;82(3):391-7. doi: 10.4269/ajtmh.2010.09-0047.	Am J Trop Med Hyg. 2010	No	1	Siri JG, Am J Trop Med Hyg. 2010	Yes	Effectiveness	Yes	CCS	No	Kenya	Children <=7	City		906	Hospital anemia + parasitemia >=10000	No		Yes	GLM logistic	906	80	0.9	0.5	1.7	Bednet ownership														906		0.6	0.3	1.1	Mosquito coils
107	Malaria indicator survey 2007, Ethiopia: coverage and use of major malaria prevention and control interventions.	20178654	Jima D, Getachew A, Bilak H, Steketee RW, Emerson PM, Graves PM, Gebre T, Reithinger R, Hwang J; Ethiopia Malaria Indicator Survey Working Group.	Malar J. 2010 Feb 24;9:58. doi: 10.1186/1475-2875-9-58.	Malar J. 2010	No	1	Jima D, Malar J. 2010	Yes	KAP-indicators	No
108	Policy development in malaria vector management in Mozambique, South Africa and Zimbabwe.	20176574	Cliff J, Lewin S, Woelk G, Fernandes B, Mariano A, Sevene E, Daniels K, Matinhure S, Oxman A, Lavis J.	Health Policy Plan. 2010 Sep;25(5):372-83. doi: 10.1093/heapol/czq008. Epub 2010 Feb 21.	Health Policy Plan. 2010	No	1	Cliff J, Health Policy Plan. 2010	No	Other	No
109	Pre-elimination of malaria on the island of PrÃ­ncipe.	20089158	Lee PW, Liu CT, Rampao HS, do Rosario VE, Shaio MF.	Malar J. 2010 Jan 20;9:26. doi: 10.1186/1475-2875-9-26.	Malar J. 2010	No	1	Lee PW, Malar J. 2010	No	Other	No
110	A rapid malaria appraisal in the Venezuelan Amazon.	20003328	Metzger WG, Giron AM, Vivas-MartÃ­nez S, GonzÃ¡lez J, Charrasco AJ, MordmÃ¼ller BG, Magris M.	Malar J. 2009 Dec 11;8:291. doi: 10.1186/1475-2875-8-291.	Malar J. 2009	No	1	Metzger WG, Malar J. 2009	No	Other	No
111	A malaria outbreak in Naxalbari, Darjeeling district, West Bengal, India, 2005: weaknesses in disease control, important risk factors.	20003288	Sharma PK, Ramanchandran R, Hutin YJ, Sharma R, Gupte MD.	Malar J. 2009 Dec 10;8:288. doi: 10.1186/1475-2875-8-288.	Malar J. 2009	No	1	Sharma PK, Malar J. 2009	Yes	Effectiveness	Yes	CCS	Yes	India	All	Subdistrict		1068	Consulting malaria vs matched neighbour	No		Yes	Matched OR (univariate?)	1068	534	0.3	0.1	0.5	Bednet use every night	Matched OR (univariate?)	1068	534	0.9	0.7	1.2	Unknown (HH level)
112	The effects of zooprophylaxis and other mosquito control measures against malaria in Nouna, Burkina Faso.	20003189	Yamamoto SS, Louis VR, SiÃ© A, Sauerborn R.	Malar J. 2009 Dec 9;8:283. doi: 10.1186/1475-2875-8-283.	Malar J. 2009	No	1	Yamamoto SS, Malar J. 2009	Yes	Effectiveness	Yes	CCS	Yes	Burkina Faso	Women 15-45 and children <=9y	Subdistrict		338	Consulting malaria vs matched neighbour	No		Yes	GLM logistic univariate	338	117	1.23	0.79	1.93	ITN use													GLM logistic univariate	0		1.24	0.73	2	Mosquito coils
113	Hidden burden of malaria in Indian women.	19995437	Sharma VP.	Malar J. 2009 Dec 8;8:281. doi: 10.1186/1475-2875-8-281.	Malar J. 2009	No	1	Sharma VP. Malar J. 2009	Yes	Other	No
114	Knowledge, perceptions and practices of farming communities on linkages between malaria and agriculture in Mvomero District, Tanzania.	19854143	Mboera LE, Shayo EH, Senkoro KP, Rumisha SF, Mlozi MR, Mayala BK.	Acta Trop. 2010 Feb;113(2):139-44. doi: 10.1016/j.actatropica.2009.10.008. Epub 2009 Oct 23.	Acta Trop. 2010	No	1	Mboera LE, Acta Trop. 2010	Yes	KAP-indicators	No
115	Impact of the large-scale deployment of artemether/lumefantrine on the malaria disease burden in Africa: case studies of South Africa, Zambia and Ethiopia.	19818175	Barnes KI, Chanda P, Ab Barnabas G.	Malar J. 2009 Oct 12;8 Suppl 1:S8. doi: 10.1186/1475-2875-8-S1-S8. Review.	Malar J. 2009	No	1	Barnes KI, Malar J. 2009	No	Impact	No
116	Ongoing challenges in the management of malaria.	19818169	Kokwaro G.	Malar J. 2009 Oct 12;8 Suppl 1:S2. doi: 10.1186/1475-2875-8-S1-S2. Review.	Malar J. 2009	No	1	Kokwaro G. Malar J. 2009	No	Other	No
117	Combining fungal biopesticides and insecticide-treated bednets to enhance malaria control.	19798436	Hancock PA.	PLoS Comput Biol. 2009 Oct;5(10):e1000525. doi: 10.1371/journal.pcbi.1000525. Epub 2009 Oct 2.	PLoS Comput Biol. 2009	No	1	Hancock PA. PLoS Comput Biol. 2009	Yes	Model	No
118	Geographic information system (GIS) maps and malaria control monitoring: intervention coverage and health outcome in distal villages of Khammouane province, Laos.	19772628	Shirayama Y, Phompida S, Shibuya K.	Malar J. 2009 Sep 22;8:217. doi: 10.1186/1475-2875-8-217.	Malar J. 2009	No	1	Shirayama Y, Malar J. 2009	Yes	Other	No
119	Environmental, socio-demographic and behavioural determinants of malaria risk in the western Kenyan highlands: a case-control study.	19772547	Ernst KC, Lindblade KA, Koech D, Sumba PO, Kuwuor DO, John CC, Wilson ML.	Trop Med Int Health. 2009 Oct;14(10):1258-65. doi: 10.1111/j.1365-3156.2009.02370.x.	Trop Med Int Health. 2009	No	1	Ernst KC, Trop Med Int Health. 2009	Yes	Effectiveness	Yes	CCS	No	Kenya	All	Subdistrict		1468	Consulting malaria vs matched neighbour	No		No	GEE logistic site level univariate	1468	488	0.81	0.44	1.49	Bednet use every night last week													GEE logistic site level	1468		0.48	0.21	1.1	Mosquito coils
120	Burden of malaria in pregnancy in Jharkhand State, India.	19728882	Hamer DH, Singh MP, Wylie BJ, Yeboah-Antwi K, Tuchman J, Desai M, Udhayakumar V, Gupta P, Brooks MI, Shukla MM, Awasthy K, Sabin L, MacLeod WB, Dash AP, Singh N.	Malar J. 2009 Sep 3;8:210. doi: 10.1186/1475-2875-8-210.	Malar J. 2009	No	1	Hamer DH, Malar J. 2009	Yes	Effectiveness	Yes	CSS	No	India	Women ANC or delivery at HF	District (2)		3104	Infection (RDT or smear)	No		No	GLM logistic univariate	3099	55	1.29	0.5	3.29	Bednet use	GLM logistic univariate	3104		2.26	0.84	6.1	Unknown (HH level)
121	Implementation of an insecticide-treated net subsidy scheme under a public-private partnership for malaria control in Tanzania--challenges in implementation.	19698109	Njau RJ, de Savigny D, Gilson L, Mwageni E, Mosha FW.	Malar J. 2009 Aug 21;8:201. doi: 10.1186/1475-2875-8-201. Review.	Malar J. 2009	No	1	Njau RJ, Malar J. 2009	No	Other	No
122	The human ecology of malaria in a highland region of South-West Kenya.	19657546	Githinji S, Herbst S, Kistemann T.	Methods Inf Med. 2009;48(5):451-3. doi: 10.3414/ME9242. Epub 2009 Aug 5.	Methods Inf Med. 2009	No	1	Githinji S, Methods Inf Med. 2009	Yes	Other	Yes
123	[Methods for the phase IV evaluation of malaria vector control interventions: a case-control study of the effectiveness of long lasting impregnated bed nets after their deployment in Benin].	19554750	Rogier C, Henry MC, Luxemburger C.	Med Trop (Mars). 2009 Apr;69(2):195-202. French.	Med Trop (Mars). 2009	No	1	Rogier C, Med Trop (Mars). 2009	Yes	Effectiveness	Yes	CCS	Yes	Benin	U5	District		150	Consulting malaria vs matched neighbour	No		No	GEE logistic site level univariate	150	35	0.32	0.15	0.71	LLIN use every night
124	The participation of secondary clinical episodes in the epidemiology of vivax malaria during pre- and post-implementation of focal control in the state of Oaxaca, Mexico.	19478244	Rodriguez MH, Betanzos-Reyes AF, HernÃ¡ndez-Avila JE, MÃ©ndez-GalvÃ¡n JF, Danis-Lozano R, Altamirano-JimÃ©nez A.	Am J Trop Med Hyg. 2009 Jun;80(6):889-95.	Am J Trop Med Hyg. 2009	No	1	Rodriguez MH, Am J Trop Med Hyg. 2009	Yes	Other	No
125	Prevalence and prevention of malaria in pregnancy in Edo State, Nigeria.	19435012	Wagbatsoma VA, Omoike BI.	Afr J Reprod Health. 2008 Dec;12(3):49-58.	Afr J Reprod Health. 2008	No	1	Wagbatsoma VA, Afr J Reprod Health. 2008	Yes	Efficacy	No			Nigeria
126	Insecticide resistance profiles for malaria vectors in the Kassena-Nankana district of Ghana.	19389257	Anto F, Asoala V, Anyorigiya T, Oduro A, Adjuik M, Owusu-Agyei S, Dery D, Bimi L, Hodgson A.	Malar J. 2009 Apr 23;8:81. doi: 10.1186/1475-2875-8-81.	Malar J. 2009	No	1	Anto F, Malar J. 2009	No	Entomo	No
127	Cattle, other domestic animal ownership, and distance between dwelling structures are associated with reduced risk of recurrent Plasmodium falciparum infection in southern Zambia.	19389038	Bulterys PL, Mharakurwa S, Thuma PE.	Trop Med Int Health. 2009 May;14(5):522-8. doi: 10.1111/j.1365-3156.2009.02270.x. Epub 2009 Mar 5.	Trop Med Int Health. 2009	No	1	Bulterys PL, Trop Med Int Health. 2009	Yes	Effectiveness	Yes	CSS	No	Zambia	All	Subdistrict		71	Infection (unkn) at HH level	No		No	GLM logistic	71	34	2.5	0.387597	16.6667	Proportion of HH using ITN 100% vs <=40%
128	Using the SaTScan method to detect local malaria clusters for guiding malaria control programmes.	19374738	Coleman M, Coleman M, Mabuza AM, Kok G, Coetzee M, Durrheim DN.	Malar J. 2009 Apr 17;8:68. doi: 10.1186/1475-2875-8-68.	Malar J. 2009	No	1	Coleman M, Malar J. 2009	No	Other	No
129	How to make evolution-proof insecticides for malaria control.	19355786	Read AF, Lynch PA, Thomas MB.	PLoS Biol. 2009 Apr 7;7(4):e1000058. doi: 10.1371/journal.pbio.1000058.	PLoS Biol. 2009	No	1	Read AF, PLoS Biol. 2009	No	Other	No
130	Costs and cost-effectiveness of vector control in Eritrea using insecticide-treated bed nets.	19331664	Yukich JO, Zerom M, Ghebremeskel T, Tediosi F, Lengeler C.	Malar J. 2009 Mar 30;8:51. doi: 10.1186/1475-2875-8-51.	Malar J. 2009	No	1	Yukich JO, Malar J. 2009	Yes	Other	No
131	Early results of integrated malaria control and implications for the management of fever in under-five children at a peripheral health facility: a case study of Chongwe rural health centre in Zambia.	19292919	Chanda P, Hamainza B, Mulenga S, Chalwe V, Msiska C, Chizema-Kawesha E.	Malar J. 2009 Mar 17;8:49. doi: 10.1186/1475-2875-8-49.	Malar J. 2009	No	1	Chanda P, Malar J. 2009	Yes	Other	No
132	Monitoring and evaluation of malaria in pregnancy - developing a rational basis for control.	19091040	Brabin BJ, Warsame M, Uddenfeldt-Wort U, Dellicour S, Hill J, Gies S.	Malar J. 2008 Dec 11;7 Suppl 1:S6. doi: 10.1186/1475-2875-7-S1-S6. Review. Erratum in: Malar J. 2009;8:146. Wasame, Marian [corrected to Warsame, Marian].	Malar J. 2008	No	1	Brabin BJ, Malar J. 2008	Yes	Other	No
133	Integrated vector management for malaria control.	19091038	Beier JC, Keating J, Githure JI, Macdonald MB, Impoinvil DE, Novak RJ.	Malar J. 2008 Dec 11;7 Suppl 1:S4. doi: 10.1186/1475-2875-7-S1-S4. Review.	Malar J. 2008	No	1	Beier JC, Malar J. 2008	No	Other	No
134	Clinical trials to estimate the efficacy of preventive interventions against malaria in paediatric populations: a methodological review.	19208236	Moorthy VS, Reed Z, Smith PG.	Malar J. 2009 Feb 10;8:23. doi: 10.1186/1475-2875-8-23. Review.	Malar J. 2009	No	1	Moorthy VS, Malar J. 2009	No	Other	No
135	Improving the cost-effectiveness of IRS with climate informed health surveillance systems.	19108723	Worrall E, Connor SJ, Thomson MC.	Malar J. 2008 Dec 24;7:263. doi: 10.1186/1475-2875-7-263.	Malar J. 2008	No	1	Worrall E, Malar J. 2008	Yes	Model	No
136	Control measures for malaria in pregnancy in India.	19052334	Brooks MI, Singh N, Hamer DH.	Indian J Med Res. 2008 Sep;128(3):246-53. Review.	Indian J Med Res. 2008	No	1	Brooks MI, Indian J Med Res. 2008	Yes	Other	No
137	Does Insecticide Treated Mosquito Nets (ITNs) prevent clinical malaria in children aged between 6 and 59 months under program setting?	18958607	Abdella YM, Deribew A, Kassahun W.	J Community Health. 2009 Apr;34(2):102-12. doi: 10.1007/s10900-008-9132-6.	J Community Health. 2009	No	1	Abdella YM, J Community Health. 2009	Yes	Effectiveness	Yes	CCS	Yes	Ethiopia	U5	Subdistrict		135	Consulting malaria vs matched consulting no fever no malaria + matched neighbour	Few	N use previous night > use previous week	Yes	Conditional logistic regression univariate	135	46	0.414938	0.0713267	2.43902	Bednet use every night last week
137	Does Insecticide Treated Mosquito Nets (ITNs) prevent clinical malaria in children aged between 6 and 59 months under program setting?	18958607	Abdella YM, Deribew A, Kassahun W.	J Community Health. 2009 Apr;34(2):102-12. doi: 10.1007/s10900-008-9132-6.	J Community Health. 2009	No	1	Abdella YM, J Community Health. 2009	Yes	Effectiveness	Yes	CCS	Yes	Ethiopia	U5	Subdistrict		135	Consulting malaria vs matched consulting no fever no malaria + matched neighbour	Few	N use previous night > use previous week, results not clearly displayed	Yes	Conditional logistic regression univariate	135	46	0.9	0.37	1.77	ITN use every night last week
138	Socioeconomic and environmental factors important for acquiring non-severe malaria in children in Yemen: a case-control study.	18950826	Al-Taiar A, Assabri A, Al-Habori M, Azazy A, Algabri A, Alganadi M, Whitty CJ, Jaffar S.	Trans R Soc Trop Med Hyg. 2009 Jan;103(1):72-8. doi: 10.1016/j.trstmh.2008.09.010. Epub 2008 Oct 23.	Trans R Soc Trop Med Hyg. 2009	No	1	Al-Taiar A, Trans R Soc Trop Med Hyg. 2009	Yes	Effectiveness	Yes	CCS	No	Yemen	Children <=10	District		628	Consulting malaria vs matched neighbour	No																						GLM logistic	628		0.62	0.43	0.89	Spraying insecticides regularly
139	Evidence of increasing Leu-Phe knockdown resistance mutation in Anopheles gambiae from Niger following a nationwide long-lasting insecticide-treated nets implementation.	18817574	Czeher C, Labbo R, Arzika I, Duchemin JB.	Malar J. 2008 Sep 25;7:189. doi: 10.1186/1475-2875-7-189.	Malar J. 2008	No	1	Czeher C, Malar J. 2008	No	Entomo	No
140	Knowledge, use and promotion of insecticide treated nets by health workers in a suburban town in south western Nigeria.	18817056	Iyaniwura CA, Ariba A, Runshewe-Abiodun T.	Niger J Clin Pract. 2008 Jun;11(2):149-54.	Niger J Clin Pract. 2008	No	1	Iyaniwura CA, Niger J Clin Pract. 2008	Yes	KAP-indicators	No
141	An age-structured model to evaluate the potential of novel malaria-control interventions: a case study of fungal biopesticide sprays.	18765347	Hancock PA, Thomas MB, Godfray HC.	Proc Biol Sci. 2009 Jan 7;276(1654):71-80. doi: 10.1098/rspb.2008.0689.	Proc Biol Sci. 2009	No	1	Hancock PA, Proc Biol Sci. 2009	Yes	Model	No
142	Reduced paediatric hospitalizations for malaria and febrile illness patterns following implementation of community-based malaria control programme in rural Rwanda.	18752677	Sievers AC, Lewey J, Musafiri P, Franke MF, Bucyibaruta BJ, Stulac SN, Rich ML, Karema C, Daily JP.	Malar J. 2008 Aug 27;7:167. doi: 10.1186/1475-2875-7-167.	Malar J. 2008	No	1	Sievers AC, Malar J. 2008	Yes	Impact	No	Time series		Rwanda
143	Integrated vector management: the Zambian experience.	18752658	Chanda E, Masaninga F, Coleman M, Sikaala C, Katebe C, Macdonald M, Baboo KS, Govere J, Manga L.	Malar J. 2008 Aug 27;7:164. doi: 10.1186/1475-2875-7-164.	Malar J. 2008	No	1	Chanda E, Malar J. 2008	Yes	Impact	No			Zambia
144	Spatial targeted vector control is able to reduce malaria prevalence in the highlands of Burundi.	18606758	Protopopoff N, Van Bortel W, Marcotty T, Van Herp M, Maes P, Baza D, D'Alessandro U, Coosemans M.	Am J Trop Med Hyg. 2008 Jul;79(1):12-8.	Am J Trop Med Hyg. 2008	No	1	Protopopoff N, Am J Trop Med Hyg. 2008	Yes	Impact	Yes	Ecological		Burundi	Children <=9	Province		118	Infection (smear)	Few	Adjusted on other MCI only		GLM logistic	118		0.88	0.6	1.31	Bednet use	GLM logistic	118		0.45	0.3	0.69	HH in targeted cluster
144	Spatial targeted vector control is able to reduce malaria prevalence in the highlands of Burundi.	18606758	Protopopoff N, Van Bortel W, Marcotty T, Van Herp M, Maes P, Baza D, D'Alessandro U, Coosemans M.	Am J Trop Med Hyg. 2008 Jul;79(1):12-8.	Am J Trop Med Hyg. 2008	No	1	Protopopoff N, Am J Trop Med Hyg. 2008	Yes	Impact	Yes	Ecological		Burundi	All >9y	Province		163	Infection (smear)	Few	Adjusted on other MCI only		GLM logistic	163		0.84	0.61	1.15	Bednet use	GLM logistic	163		0.55	0.4	0.74	HH in targeted cluster
144	Spatial targeted vector control is able to reduce malaria prevalence in the highlands of Burundi.	18606758	Protopopoff N, Van Bortel W, Marcotty T, Van Herp M, Maes P, Baza D, D'Alessandro U, Coosemans M.	Am J Trop Med Hyg. 2008 Jul;79(1):12-8.	Am J Trop Med Hyg. 2008	No	1	Protopopoff N, Am J Trop Med Hyg. 2008	Yes	Impact	Yes	Ecological		Burundi	Children <=9	Province		118	Infection (smear) + fever	Few	Adjusted on other MCI only		GLM logistic	118		0.95	0.57	1.57	Bednet use	GLM logistic	118		0.63	0.39	1.02	HH in targeted cluster
144	Spatial targeted vector control is able to reduce malaria prevalence in the highlands of Burundi.	18606758	Protopopoff N, Van Bortel W, Marcotty T, Van Herp M, Maes P, Baza D, D'Alessandro U, Coosemans M.	Am J Trop Med Hyg. 2008 Jul;79(1):12-8.	Am J Trop Med Hyg. 2008	No	1	Protopopoff N, Am J Trop Med Hyg. 2008	Yes	Impact	Yes	Ecological		Burundi	All >9y	Province		163	Infection (smear) + fever	Few	Adjusted on other MCI only		GLM logistic	163		0.66	0.41	1.07	Bednet use	GLM logistic	163		0.74	0.48	1.13	HH in targeted cluster
145	Monitoring malaria control in Khammouane province, Laos: an active case detection survey of Plasmodium falciparum malaria using the Paracheck rapid diagnostic test.	18589463	Shirayama Y, Phompida S, Kuroiwa C.	Trans R Soc Trop Med Hyg. 2008 Aug;102(8):743-50. doi: 10.1016/j.trstmh.2008.05.014. Epub 2008 Jun 26.	Trans R Soc Trop Med Hyg. 2008	No	1	Shirayama Y, Trans R Soc Trop Med Hyg. 2008	Yes	Impact	Yes	CSS		Laos	All	Province		1711	Infection (RDT)	Few	Overadjustment		GLM logistic	1711		0.166667	0.0384615	0.714286	Bednet use every night
146	Retention and efficacy of long-lasting insecticide-treated nets distributed in eastern Sudan: a two-step community-based study.	18492258	Hassan Sel-D, Malik EM, Okoued SI, Eltayeb EM.	Malar J. 2008 May 20;7:85. doi: 10.1186/1475-2875-7-85.	Malar J. 2008	No	1	Hassan Sel-D, Malar J. 2008	Yes	Entomo	No
147	Mosquito abundance, bed net coverage and other factors associated with variations in sporozoite infectivity rates in four villages of rural Tanzania.	18423018	Kweka EJ, Nkya WM, Mahande AM, Assenga C, Mosha FW, Lyatuu EE, Massenga CP, Nyale EM, Mwakalinga SB, Lowassa A.	Malar J. 2008 Apr 18;7:59. doi: 10.1186/1475-2875-7-59.	Malar J. 2008	No	1	Kweka EJ, Malar J. 2008	Yes	Entomo	No
148	A description of malaria-related knowledge, perceptions, and practices in the Artibonite Valley of Haiti: implications for malaria control.	18256427	Keating J, Eisele TP, Bennett A, Johnson D, Macintyre K.	Am J Trop Med Hyg. 2008 Feb;78(2):262-9.	Am J Trop Med Hyg. 2008	No	1	Keating J, Am J Trop Med Hyg. 2008	Yes	KAP-indicators	Yes
149	Malaria control in South Africa - challenges and successes.	18250936	Blumberg L, Frean J.	S Afr Med J. 2007 Nov;97(11 Pt 3):1193-7.	S Afr Med J. 2007	No	1	Blumberg L, S Afr Med J. 2007	Yes	Impact	No			South Africa
150	Uncertainty in malaria control in Tanzania: crossroads and challenges for future interventions.	18165482	Mboera LE, Makundi EA, Kitua AY.	Am J Trop Med Hyg. 2007 Dec;77(6 Suppl):112-8. Review.	Am J Trop Med Hyg. 2007	No	1	Mboera LE, Am J Trop Med Hyg. 2007	Yes	Other	No
151	Spatial targeted vector control in the highlands of Burundi and its impact on malaria transmission.	18053166	Protopopoff N, Van Bortel W, Marcotty T, Van Herp M, Maes P, Baza D, D'Alessandro U, Coosemans M.	Malar J. 2007 Dec 3;6:158.	Malar J. 2007	No	1	Protopopoff N, Malar J. 2007	Yes	Entomo	Yes
152	Prevention and treatment practices and implications for malaria control in Mukono District Uganda.	17761006	Mbonye AK, Bygbjerg IC, Magnussen P.	J Biosoc Sci. 2008 Mar;40(2):283-96. Epub 2007 Aug 30.	J Biosoc Sci. 2008	No	1	Mbonye AK, J Biosoc Sci. 2008	Yes	Effectiveness	Not accessed	CSS	No	Uganda		District		5583	Self-reported malaria in HH
153	Impact of Olyset nets on malaria transmission in India.	17722868	Sreehari U, Razdan RK, Mittal PK, Ansari MA, Rizvi MM, Dash AP.	J Vector Borne Dis. 2007 Jun;44(2):137-44.	J Vector Borne Dis. 2007	No	1	Sreehari U, J Vector Borne Dis. 2007	Yes	Efficacy	No
154	Vector control in a malaria epidemic occurring within a complex emergency situation in Burundi: a case study.	17634116	Protopopoff N, Van Herp M, Maes P, Reid T, Baza D, D'Alessandro U, Van Bortel W, Coosemans M.	Malar J. 2007 Jul 16;6:93.	Malar J. 2007	No	1	Protopopoff N, Malar J. 2007	Yes	Impact	Yes	Ecological		Burundi	All	Province (0.5)		170	Infection (RDT)	Few	Adjusted on other MCI only		GLM logistic	170	99	0.36	0.15	0.88	Bednet use	GLM logistic	170	99	1.65	0.82	3.32	HH in targeted cluster
154	Vector control in a malaria epidemic occurring within a complex emergency situation in Burundi: a case study.	17634116	Protopopoff N, Van Herp M, Maes P, Reid T, Baza D, D'Alessandro U, Van Bortel W, Coosemans M.	Malar J. 2007 Jul 16;6:93.	Malar J. 2007	No	1	Protopopoff N, Malar J. 2007	Yes	Impact	Yes	Ecological		Burundi	All	Province (0.5)		170	Infection (RDT)	Few	Adjusted on other MCI only		GLM logistic	170	53	1.07	0.41	2.75	Bednet use	GLM logistic	170	53	0.74	0.34	1.61	HH in targeted cluster
155	Exploring the contributions of bed nets, cattle, insecticides and excitorepellency to malaria control: a deterministic model of mosquito host-seeking behaviour and mortality.	17631372	Killeen GF, Smith TA.	Trans R Soc Trop Med Hyg. 2007 Sep;101(9):867-80. Epub 2007 Jul 13.	Trans R Soc Trop Med Hyg. 2007	No	1	Killeen GF, Trans R Soc Trop Med Hyg. 2007	Yes	Model	No
156	Factors influencing the effectiveness of malaria control in Bioko Island, equatorial Guinea.	17556606	Kleinschmidt I, Torrez M, Schwabe C, Benavente L, Seocharan I, Jituboh D, Nseng G, Sharp B.	Am J Trop Med Hyg. 2007 Jun;76(6):1027-32.	Am J Trop Med Hyg. 2007	No	1	Kleinschmidt I, Am J Trop Med Hyg. 2007	Yes	Effectiveness	Yes	CSS	Yes	Equatorial Guinea	Children 2-15	Island	No	5332	Infection (RDT)	Few	Adjusted on other MCI only	No	GLM logistic	5332	1386	0.57	0.48	0.67	Bednet use last night	GLM logistic	5332		0.73	0.61	0.88	Last year
157	Roll back malaria--an African success story in Eritrea.	17378282	Mufunda J, Nyarango P, Usman A, Gebremeskel T, Mebrahtu G, Ogbamariam A, Kosia A, Ghebrat Y, Gebresillosie S, Goitom S, Araya E, Andemichael G, Gebremichael A.	S Afr Med J. 2007 Jan;97(1):46-50.	S Afr Med J. 2007	No	1	Mufunda J, S Afr Med J. 2007	Yes	Impact	No	HMIS		Eritrea
158	Determining areas that require indoor insecticide spraying using Multi Criteria Evaluation, a decision-support tool for malaria vector control programmes in the Central Highlands of Madagascar.	17261177	Rakotomanana F, Randremanana RV, Rabarijaona LP, Duchemin JB, Ratovonjato J, Ariey F, Rudant JP, Jeanne I.	Int J Health Geogr. 2007 Jan 29;6:2.	Int J Health Geogr. 2007	No	1	Rakotomanana F, Int J Health Geogr. 2007	Yes	Other	Yes
159	Estimation of effectiveness of interventions for malaria control in pregnancy using the screening method.	17255349	Msyamboza K, Senga E, Tetteh-Ashong E, Kazembe P, Brabin BJ.	Int J Epidemiol. 2007 Apr;36(2):406-11. Epub 2007 Jan 25.	Int J Epidemiol. 2007	No	1	Msyamboza K, Int J Epidemiol. 2007	Yes	Effectiveness	Yes	CSS	Yes	Burundi	Women delivering at HF	City		364	LBW	Yes	Not adjusted	No	Screening method	349	28	0.78	0.736	0.823	ITN use																				364
160	Seven years of regional malaria control collaboration--Mozambique, South Africa, and Swaziland.	17255227	Sharp BL, Kleinschmidt I, Streat E, Maharaj R, Barnes KI, Durrheim DN, Ridl FC, Morris N, Seocharan I, Kunene S, LA Grange JJ, Mthembu JD, Maartens F, Martin CL, Barreto A.	Am J Trop Med Hyg. 2007 Jan;76(1):42-7.	Am J Trop Med Hyg. 2007	No	1	Sharp BL, Am J Trop Med Hyg. 2007	Yes	Impact	No
161	Reducing the burden of malaria in pregnancy by preventive strategies.	17251083	Menendez C, D'Alessandro U, ter Kuile FO.	Lancet Infect Dis. 2007 Feb;7(2):126-35. Review.	Lancet Infect Dis. 2007	No	1	Menendez C, Lancet Infect Dis. 2007	Yes	Other	No
162	A model to simulate the impact of timing, coverage and transmission intensity on the effectiveness of indoor residual spraying (IRS) for malaria control.	17207151	Worrall E, Connor SJ, Thomson MC.	Trop Med Int Health. 2007 Jan;12(1):75-88.	Trop Med Int Health. 2007	No	1	Worrall E, Trop Med Int Health. 2007	Yes	Model	No
163	Insecticide-treated bed-nets for malaria mosquito control.	17067053	Curtis CF, Maxwell CA, Magesa SM, Rwegoshora RT, Wilkes TJ.	J Am Mosq Control Assoc. 2006 Sep;22(3):501-6. Review.	J Am Mosq Control Assoc. 2006	No	1	Curtis CF, J Am Mosq Control Assoc. 2006	Yes	Other	No
164	Malaria control using indoor residual spraying and larvivorous fish: a case study in Betul, central India.	17002725	Singh N, Shukla MM, Mishra AK, Singh MP, Paliwal JC, Dash AP.	Trop Med Int Health. 2006 Oct;11(10):1512-20.	Trop Med Int Health. 2006	No	1	Singh N, Trop Med Int Health. 2006	Yes	Impact	No
165	[Breeding places and biting activity of Anopheles species in the municipality of Cimitarra, Santander, Colombia].	16925099	Brochero H, Pareja PX, Ortiz G, Olano VA.	Biomedica. 2006 Jun;26(2):269-77. Spanish.	Biomedica. 2006	No	1	Brochero H, Biomedica. 2006	No	Entomo	No
166	Reduction in infection with Plasmodium falciparum one year after the introduction of malaria control interventions on Bioko Island, Equatorial Guinea.	16760506	Kleinschmidt I, Sharp B, Benavente LE, Schwabe C, Torrez M, Kuklinski J, Morris N, Raman J, Carter J.	Am J Trop Med Hyg. 2006 Jun;74(6):972-8.	Am J Trop Med Hyg. 2006	No	1	Kleinschmidt I, Am J Trop Med Hyg. 2006	Yes	Impact	No
167	[Fighting Nazis and mosquitoes: US military men in Northeastern Brazil (1941-1945)].	16676452	Campos AL.	Hist Cienc Saude Manguinhos. 1998;5(3):603-20. Portuguese.	Hist Cienc Saude Manguinhos. 1998	No	1	Campos AL. Hist Cienc Saude Manguinhos. 1998	No	Other	No
168	A steep decline of malaria morbidity and mortality trends in Eritrea between 2000 and 2004: the effect of combination of control methods.	16635265	Nyarango PM, Gebremeskel T, Mebrahtu G, Mufunda J, Abdulmumini U, Ogbamariam A, Kosia A, Gebremichael A, Gunawardena D, Ghebrat Y, Okbaldet Y.	Malar J. 2006 Apr 24;5:33.	Malar J. 2006	No	1	Nyarango PM, Malar J. 2006	Yes	Impact	No
169	[Limits of impregnated bednets for malaria control in tropical Africa].	16579073	Trape JF.	Bull Soc Pathol Exot. 2001 Jul;94(2 Pt 2):174-9. Review. French.	Bull Soc Pathol Exot. 2001	No	1	Trape JF. Bull Soc Pathol Exot. 2001	Yes	Other	No
170	Chronicle of malaria epidemics in Thailand, 1980-2000.	16438182	Konchom S, Singhasivanon P, Kaewkungwal J, Chuprapawan S, Thimasarn K, Kidson C, Yimsamran S, Rojanawatsirivet C.	Southeast Asian J Trop Med Public Health. 2005;36 Suppl 4:64-7.	Southeast Asian J Trop Med Public Health. 2005	No	1	Konchom S, Southeast Asian J Trop Med Public Health. 2005	No	Other	No
171	Effect of artemether-lumefantrine policy and improved vector control on malaria burden in KwaZulu-Natal, South Africa.	16187798	Barnes KI, Durrheim DN, Little F, Jackson A, Mehta U, Allen E, Dlamini SS, Tsoka J, Bredenkamp B, Mthembu DJ, White NJ, Sharp BL.	PLoS Med. 2005 Nov;2(11):e330. Epub 2005 Oct 4.	PLoS Med. 2005	No	1	Barnes KI, PLoS Med. 2005	Yes	Impact	No
172	Reduction of childhood malaria by social marketing of insecticide-treated nets: a case-control study of effectiveness in Malawi.	16172493	Mathanga DP, Campbell CH, Taylor TE, Barlow R, Wilson ML.	Am J Trop Med Hyg. 2005 Sep;73(3):622-5.	Am J Trop Med Hyg. 2005	No	1	Mathanga DP, Am J Trop Med Hyg. 2005	Yes	Effectiveness	Yes	CCS	Yes	Malawi	U5	City		486	Consulting malaria vs matched consulting no malaria	No		No	GLM logistic	486	246	0.6	0.4	0.9	ITN use													GLM logistic	486		2.2	1.4	3.5	Mosquito coils
172	Reduction of childhood malaria by social marketing of insecticide-treated nets: a case-control study of effectiveness in Malawi.	16172493	Mathanga DP, Campbell CH, Taylor TE, Barlow R, Wilson ML.	Am J Trop Med Hyg. 2005 Sep;73(3):622-5.	Am J Trop Med Hyg. 2005	No	1	Mathanga DP, Am J Trop Med Hyg. 2005	Yes	Effectiveness	Yes	CCS	Yes	Malawi	U5	City		473	Consulting malaria vs matched neighbour	No		No	GLM logistic	473	246	0.5	0.3	0.8	ITN use													GLM logistic	473		1.2	0.8	1.8	Mosquito coils
173	Village-scale evaluation of mosquito nets treated with a tablet formulation of deltamethrin against malaria vectors.	16134977	Sharma SK, Upadhyay AK, Haque MA, Padhan K, Tyagi PK, Batra CP, Adak T, Dash AP, Subbarao SK.	Med Vet Entomol. 2005 Sep;19(3):286-92.	Med Vet Entomol. 2005	No	1	Sharma SK, Med Vet Entomol. 2005	Yes	Entomo	No
174	Creating an enabling environment for taking insecticide treated nets to national scale: the Tanzanian experience	16042780	Magesa SM, Lengeler C, deSavigny D, Miller JE, Njau RJ, Kramer K, Kitua A, Mwita A.	Malar J. 2005 Jul 22;4:34.	Malar J. 2005	No	1	Magesa SM, Malar J. 2005	Yes	Other	No
175	Case-control study of mosquito nets against malaria in the Amazon region of Colombia.	16014849	Alexander N, RodrÃ­guez M, PÃ©rez L, Caicedo JC, Cruz J, Prieto G, Arroyo JA, Cotacio MC, SuÃ¡rez M, DE LA Hoz F, Hall AJ.	Am J Trop Med Hyg. 2005 Jul;73(1):140-8.	Am J Trop Med Hyg. 2005	No	1	Alexander N, Am J Trop Med Hyg. 2005	Yes	Effectiveness	Yes	CCS	Yes	Colombia	All	District (3)	No	1267	Consulting malaria vs matched neighbour	No		No	GLM logistic	1262	290	0.44	0.2	0.98	ITN use last night													GLM logistic	1262		2.02	1.16	3.49	Non-net method against mosquitoes (usually spray)
176	The costs and effects of a nationwide insecticide-treated net programme: the case of Malawi.	15885143	Stevens W, Wiseman V, Ortiz J, Chavasse D.	Malar J. 2005 May 10;4:22.	Malar J. 2005	No	1	Stevens W, Malar J. 2005	Yes	Other	No
177	The use of personal protection measures against malaria in an urban population.	15780331	Srinivas G, Edwin Amalraj R, Dhanraj B.	Public Health. 2005 May;119(5):415-7. No abstract available.	Public Health. 2005	No	1	Srinivas G, Public Health. 2005	Yes	Effectiveness	Yes	CCS	No	India	All	City		457	Consulting malaria vs matched consulting no malaria	No																						GLM logistic univariate	457		1.17647	0.78125	1.75439	Any repellent regularly last 45 days
178	Maps of the Sri Lanka malaria situation preceding the tsunami and key aspects to be considered in the emergency phase and beyond.	15676073	Briet OJ, Galappaththy GN, Konradsen F, Amerasinghe PH, Amerasinghe FP.	Malar J. 2005 Jan 27;4:8.	Malar J. 2005	No	1	Briet OJ, Malar J. 2005	Yes	Other	No
179	The economics of social marketing: the case of mosquito nets in Tanzania.	15522492	Kikumbih N, Hanson K, Mills A, Mponda H, Schellenberg JA.	Soc Sci Med. 2005 Jan;60(2):369-81.	Soc Sci Med. 2005	No	1	Kikumbih N, Soc Sci Med. 2005	Yes	Other	No
180	Non-planed urbanization as a contributing factor for malaria incidence in Manaus-Amazonas, Brazil.	15382454	Ferreira GonÃ§alves MJ, Alecrim WD.	Rev Salud Publica (Bogota). 2004 May-Aug;6(2):156-66.	Rev Salud Publica (Bogota). 2004	No	1	Ferreira GonÃ§alves MJ, Rev Salud Publica (Bogota). 2004	Yes	Other	No
181	Bioenvironmental and meteorological factors related to the persistence of malaria in Fayoum Governorate: a retrospective study.	15332730	Bassiouny HK.	East Mediterr Health J. 2001 Nov;7(6):895-906.	East Mediterr Health J. 2001	No	1	Bassiouny HK. East Mediterr Health J. 2001	Yes	Other	No
182	Malaria control at the district level in Africa: the case of the muheza district in northeastern Tanzania.	15331839	Alilio MS, Kitua A, Njunwa K, Medina M, RÃ¸nn AM, Mhina J, Msuya F, Mahundi J, Depinay JM, Whyte S, Krasnik A, Bygbjerg IC.	Am J Trop Med Hyg. 2004 Aug;71(2 Suppl):205-13.	Am J Trop Med Hyg. 2004	No	1	Alilio MS, Am J Trop Med Hyg. 2004	Yes	Other	No
183	Integrated urban malaria control: a case study in dar es salaam, Tanzania.	15331826	Caldas de Castro M, Yamagata Y, Mtasiwa D, Tanner M, Utzinger J, Keiser J, Singer BH.	Am J Trop Med Hyg. 2004 Aug;71(2 Suppl):103-17.	Am J Trop Med Hyg. 2004	No	1	Caldas de Castro M, Am J Trop Med Hyg. 2004	Yes	Other	No
184	Highland fringe malaria and challenges in its control: the lesson from Akaki town.	15296411	Woyessa A, Ali A.	Ethiop Med J. 2003 Oct;41(4):293-300. Erratum in: Ethiop Med J. 2004 Jan;42(1):62.	Ethiop Med J. 2003	No	1	Woyessa A, Ethiop Med J. 2003	Yes	Other	No
185	[Characteristics of malaria cases diagnosed in Edirne province between 1994-2002].	15293910	Ay G, GÃ¼rcan S, Tatman Otkun M, TuÄŸrul M, Otkun M.	Mikrobiyol Bul. 2004 Jan-Apr;38(1-2):113-20. Turkish.	Mikrobiyol Bul. 2004	No	1	Ay G, Mikrobiyol Bul. 2004	Yes	Other	No
186	Cost-effectiveness of malaria control interventions when malaria mortality is low: insecticide-treated nets versus in-house residual spraying in India.	15144762	Bhatia MR, Fox-Rushby J, Mills A.	Soc Sci Med. 2004 Aug;59(3):525-39.	Soc Sci Med. 2004	No	1	Bhatia MR, Soc Sci Med. 2004	Yes	Other	No
187	Bio-efficacy and operational feasibility of alphacypermethrin (Fendona) impregnated mosquito nets to control rural malaria in northern India.	15119069	Ansari MA, Razdan RK.	J Vector Borne Dis. 2003 Mar-Jun;40(1-2):33-42.	J Vector Borne Dis. 2003	No	1	Ansari MA, J Vector Borne Dis. 2003	No	Entomo	No
188	Status of malaria in the Kingdom of Bahrain: a 10-year review.	15109474	Ismaeel AY, Senok AC, Jassim Al-Khaja KA, Botta GA.	J Travel Med. 2004 Mar-Apr;11(2):97-101.	J Travel Med. 2004	No	1	Ismaeel AY, J Travel Med. 2004	Yes	Other	No
189	Chronic illness as a result of low-level exposure to synthetic pyrethroid insecticides: a review of the debate.	15046814	Kolaczinski JH, Curtis CF.	Food Chem Toxicol. 2004 May;42(5):697-706. Review.	Food Chem Toxicol. 2004	No	1	Kolaczinski JH, Food Chem Toxicol. 2004	No	Other	No
190	Residual house spraying against malaria must be done correctly to be effective.	14971229	van Geldermalsen A, Govere E, van der Stuyft P.	S Afr Med J. 2004 Jan;94(1):40-1. No abstract available.	S Afr Med J. 2004	No	1	van Geldermalsen A, S Afr Med J. 2004	Yes	Impact	No	Ecological		Zimbabwe
191	The cost and cost-effectiveness of malaria vector control by residual insecticide house-spraying in southern Mozambique: a rural and urban analysis.	14728616	Conteh L, Sharp BL, Streat E, Barreto A, Konar S.	Trop Med Int Health. 2004 Jan;9(1):125-32.	Trop Med Int Health. 2004	No	1	Conteh L, Trop Med Int Health. 2004	Yes	Other	No
192	Risk factors for malaria in UK travellers.	14702838	Moore DA, Grant AD, Armstrong M, StÃ¼mpfle R, Behrens RH.	Trans R Soc Trop Med Hyg. 2004 Jan;98(1):55-63.	Trans R Soc Trop Med Hyg. 2004	No	1	Moore DA, Trans R Soc Trop Med Hyg. 2004	Yes	Effectiveness	No	CCS	No	UK travellers to Gambia	All	Country		603	Traveller with malaria vs traveller without malaria	No		No	GLM logistic univariate	603	46	0.78125	0.333333	1.81818	Bednet use ever during stay													GLM logistic univariate	603		0.487805	0.255102	0.934579	Applied insect repellent >50% nights
193	Operational feasibility and bio-efficacy of alphacypermethrin (Fendona) treated jute curtains to control urban malaria in a slum settlement of Delhi, India.	14686114	Ansari MA, Razdan RK.	Indian J Malariol. 2002 Sep-Dec;39(3-4):66-75.	Indian J Malariol. 2002	No	1	Ansari MA, Indian J Malariol. 2002	No	Entomo	No
194	Cooperative actions to achieve malaria control without the use of DDT.	12971694	Chanon KE, MÃ©ndez-GalvÃ¡n JF, Galindo-Jaramillo JM, OlguÃ­n-Bernal H, Borja-Aburto VH.	Int J Hyg Environ Health. 2003 Aug;206(4-5):387-94.	Int J Hyg Environ Health. 2003	No	1	Chanon KE, Int J Hyg Environ Health. 2003	Yes	Impact	No
195	Cost-effectiveness of social marketing of insecticide-treated nets for malaria control in the United Republic of Tanzania.	12764493	Hanson K, Kikumbih N, Armstrong Schellenberg J, Mponda H, Nathan R, Lake S, Mills A, Tanner M, Lengeler C.	Bull World Health Organ. 2003;81(4):269-76. Epub 2003 May 16.	Bull World Health Organ. 2003	No	1	Hanson K, Bull World Health Organ. 2003	Yes	Other	No
196	Resistance to carbosulfan in Anopheles gambiae from Ivory Coast, based on reduced sensitivity of acetylcholinesterase.	12680920	N'Guessan R, Darriet F, Guillet P, Carnevale P, Traore-Lamizana M, Corbel V, Koffi AA, Chandre F.	Med Vet Entomol. 2003 Mar;17(1):19-25.	Med Vet Entomol. 2003	No	1	N'Guessan R, Med Vet Entomol. 2003	No	Entomo	No
197	A health facility based case-control study of effectiveness of insecticide treated nets: potential for selection bias due to pre-treatment with chloroquine.	12631307	Webster J, Chandramohan D, Freeman T, Greenwood B, Kamawal AU, Rahim F, Rowland M.	Trop Med Int Health. 2003 Mar;8(3):196-201.	Trop Med Int Health. 2003	No	1	Webster J, Trop Med Int Health. 2003	Yes	Effectiveness	Yes	CCS	Yes	Afghanistan	All	City		809	Consulting malaria vs consulting no malaria	No		Yes	GLM logistic	809	284	1.08	0.73	1.6	Bednet use
197	A health facility based case-control study of effectiveness of insecticide treated nets: potential for selection bias due to pre-treatment with chloroquine.	12631307	Webster J, Chandramohan D, Freeman T, Greenwood B, Kamawal AU, Rahim F, Rowland M.	Trop Med Int Health. 2003 Mar;8(3):196-201.	Trop Med Int Health. 2003	No	1	Webster J, Trop Med Int Health. 2003	Yes	Effectiveness	Yes	CCS	Yes	Afghanistan	All	City		209	Consulting malaria vs consulting no malaria	No		Yes	GLM logistic	209	15	0.62	0.16	2.41	Bednet use
198	[Malaria situation in the People's Republic of China in 1999].	12567683	[No authors listed]	Zhongguo Ji Sheng Chong Xue Yu Ji Sheng Chong Bing Za Zhi. 2000;18(3):129-31. Chinese.	Zhongguo Ji Sheng Chong Xue Yu Ji Sheng Chong Bing Za Zhi. 2000	No	1	[No authors listed] Zhongguo Ji Sheng Chong Xue Yu Ji Sheng Chong Bing Za Zhi. 2000	No	Other	No
199	Wash resistance of insecticide-treated materials.	12497971	Ordonez Gonzalez J, Kroeger A, Avina AI, Pabon E.	Trans R Soc Trop Med Hyg. 2002 Jul-Aug;96(4):370-5.	Trans R Soc Trop Med Hyg. 2002	No	1	Ordonez Gonzalez J, Trans R Soc Trop Med Hyg. 2002	No	Other	No
200	Prevention of malaria in Afghanistan through social marketing of insecticide-treated nets: evaluation of coverage and effectiveness by cross-sectional surveys and passive surveillance.	12358615	Rowland M, Webster J, Saleh P, Chandramohan D, Freeman T, Pearcy B, Durrani N, Rab A, Mohammed N.	Trop Med Int Health. 2002 Oct;7(10):813-22.	Trop Med Int Health. 2002	No	1	Rowland M, Trop Med Int Health. 2002	Yes	Effectiveness	Yes	CSS	Yes	Afghanistan	All	District (2)	Yes	9350	Infection Pf (smear)	No		Yes	GLM logistic	9350	167	0.41	0.25	0.66	Bednet use
200	Prevention of malaria in Afghanistan through social marketing of insecticide-treated nets: evaluation of coverage and effectiveness by cross-sectional surveys and passive surveillance.	12358615	Rowland M, Webster J, Saleh P, Chandramohan D, Freeman T, Pearcy B, Durrani N, Rab A, Mohammed N.	Trop Med Int Health. 2002 Oct;7(10):813-22.	Trop Med Int Health. 2002	No	1	Rowland M, Trop Med Int Health. 2002	Yes	Effectiveness	Yes	CCS	Yes	Afghanistan	All	District (2)	Yes	16334	Consulting malaria vs consulting no malaria	No		Yes	GLM logistic	16334	534	0.34	0.26	0.46	Bednet use
200	Prevention of malaria in Afghanistan through social marketing of insecticide-treated nets: evaluation of coverage and effectiveness by cross-sectional surveys and passive surveillance.	12358615	Rowland M, Webster J, Saleh P, Chandramohan D, Freeman T, Pearcy B, Durrani N, Rab A, Mohammed N.	Trop Med Int Health. 2002 Oct;7(10):813-22.	Trop Med Int Health. 2002	No	1	Rowland M, Trop Med Int Health. 2002	Yes	Effectiveness	Yes	CCS	Yes	Afghanistan	All	Subdistrict		10472	Consulting malaria vs consulting no malaria	No		Yes	GLM logistic	10472	195	0.31	0.21	0.47	ITN use
200	Prevention of malaria in Afghanistan through social marketing of insecticide-treated nets: evaluation of coverage and effectiveness by cross-sectional surveys and passive surveillance.	12358615	Rowland M, Webster J, Saleh P, Chandramohan D, Freeman T, Pearcy B, Durrani N, Rab A, Mohammed N.	Trop Med Int Health. 2002 Oct;7(10):813-22.	Trop Med Int Health. 2002	No	1	Rowland M, Trop Med Int Health. 2002	Yes	Effectiveness	Yes	CCS	Yes	Afghanistan	All	Subdistrict		3360	Consulting malaria vs consulting no malaria	No		Yes	GLM logistic	3360	200	0.34	0.21	0.58	ITN use
201	Cost of malaria control in China: Henan's consolidation programme from community and government perspectives.	12219157	Jackson S, Sleigh AC, Liu XL.	Bull World Health Organ. 2002;80(8):653-9. Epub 2002 Aug 27.	Bull World Health Organ. 2002	No	1	Jackson S, Bull World Health Organ. 2002	No	Other	No
202	Epidemic malaria in the Menoreh Hills of Central Java.	12139222	Barcus MJ, Laihad F, Sururi M, Sismadi P, Marwoto H, Bangs MJ, Baird JK.	Am J Trop Med Hyg. 2002 Mar;66(3):287-92.	Am J Trop Med Hyg. 2002	No	1	Barcus MJ, Am J Trop Med Hyg. 2002	Yes	Other	No
203	A comparative cost analysis of insecticide-treated nets and indoor residual spraying in highland Kenya.	12000774	Guyatt HL, Kinnear J, Burini M, Snow RW.	Health Policy Plan. 2002 Jun;17(2):144-53.	Health Policy Plan. 2002	No	1	Guyatt HL, Health Policy Plan. 2002	Yes	Other	No
204	Environmental risk factors for clinical malaria: a case-control study in the Grau region of Peru.	11816424	Guthmann JP, Hall AJ, Jaffar S, Palacios A, Lines J, Llanos-Cuentas A.	Trans R Soc Trop Med Hyg. 2001 Nov-Dec;95(6):577-83.	Trans R Soc Trop Med Hyg. 2001	No	1	Guthmann JP, Trans R Soc Trop Med Hyg. 2001	Yes	Effectiveness	Yes	CCS	No	Peru	All	District		1292	Active-case detected malaria vs matched neighbour	No		Yes	GLM logistic univariate	1289	323	1.21	0.92	1.6	Bednet use last night	GLM logistic	1291	323	0.14	0.02	0.87	Last 6 months
205	[The campaign against malaria in central western Madagascar: comparison of lambda-cyhalothrin and DDT house spraying. II--Parasitological and clinical study].	11802267	Cot M, Brutus L, Le Goff G, Rajaonarivelo V, Raveloson A.	Parasite. 2001 Dec;8(4):309-16. French.	Parasite. 2001	No	1	Cot M, Parasite. 2001	Yes	Efficacy	No
206	Cost-effectiveness and sustainability of lambdacyhalothrin-treated mosquito nets in comparison to DDT spraying for malaria control in western Thailand.	11693869	Kamolratanakul P, Butraporn P, Prasittisuk M, Prasittisuk C, Indaratna K.	Am J Trop Med Hyg. 2001 Oct;65(4):279-84.	Am J Trop Med Hyg. 2001	No	1	Kamolratanakul P, Am J Trop Med Hyg. 2001	Yes	Efficacy	No
207	[Disease vector control strategy in the French army].	11584664	Deparis X, Boutin JP, Michel R, Galoisy-Guibal L, Meynard JB, Pages F, Matton T, Spiegel A, Baudon D.	Med Trop (Mars). 2001;61(1):87-90. French.	Med Trop (Mars). 2001	No	1	Deparis X, Med Trop (Mars). 2001	No	Other	No
208	Malaria prophylaxis in the French armed forces: evolution of concepts.	11584662	Touze JE, Paule P, Baudon D, Boutin JP.	Med Trop (Mars). 2001;61(1):79-82. Review.	Med Trop (Mars). 2001	No	1	Touze JE, Med Trop (Mars). 2001	Yes	Other	No
209	[Malaria in Iraq].	11548316	Shamo FJ.	Med Parazitol (Mosk). 2001 Jan-Mar;(1):46-7. Russian.	Med Parazitol (Mosk). 2001	No	1	Shamo FJ. Med Parazitol (Mosk). 2001	Yes	Other	No
210	The control of mosquito-borne diseases in New York City.	11419586	Miller JR.	J Urban Health. 2001 Jun;78(2):359-66.	J Urban Health. 2001	No	1	Miller JR. J Urban Health. 2001	No	Other	No
211	Effect of large-scale social marketing of insecticide-treated nets on child survival in rural Tanzania.	11418148	Schellenberg JR, Abdulla S, Nathan R, Mukasa O, Marchant TJ, Kikumbih N, Mushi AK, Mponda H, Minja H, Mshinda H, Tanner M, Lengeler C.	Lancet. 2001 Apr 21;357(9264):1241-7.	Lancet. 2001	No	1	Schellenberg JR, Lancet. 2001	Yes	Effectiveness	Yes	Cohort nested CCS	Yes	Tanzania	U5	District (2)		2334	Mortality	No		Yes	GLM logistic	2334	423	0.73	0.55	0.97	ITN use last night
212	Control of malaria in Pakistan by applying deltamethrin insecticide to cattle: a community-randomised trial.	11410192	Rowland M, Durrani N, Kenward M, Mohammed N, Urahman H, Hewitt S.	Lancet. 2001 Jun 9;357(9271):1837-41.	Lancet. 2001	No	1	Rowland M, Lancet. 2001	Yes	Efficacy	No
213	Comparison of the cost and cost-effectiveness of insecticide-treated bednets and residual house-spraying in KwaZulu-Natal, South Africa.	11348519	Goodman CA, Mnzava AE, Dlamini SS, Sharp BL, Mthembu DJ, Gumede JK.	Trop Med Int Health. 2001 Apr;6(4):280-95.	Trop Med Int Health. 2001	No	1	Goodman CA, Trop Med Int Health. 2001	Yes	Other	No
214	Olyset Net efficacy against pyrethroid-resistant Anopheles gambiae and Culex quinquefasciatus after 3 years' field use in C te d'Ivoire.	11297108	N'Guessan R, Darriet F, Doannio JM, Chandre F, Carnevale P.	Med Vet Entomol. 2001 Mar;15(1):97-104.	Med Vet Entomol. 2001	No	1	N'Guessan R, Med Vet Entomol. 2001	Yes	Entomo	No
215	Malaria in inter-war British India.	11234328	Bynum WF.	Parassitologia. 2000 Jun;42(1-2):25-31.	Parassitologia. 2000	No	1	Bynum WF. Parassitologia. 2000	No	Other	No
216	Resurgence of malaria in Bombay (Mumbai) in the 1990s: a historical perspective.	11234324	Kamat V.	Parassitologia. 2000 Jun;42(1-2):135-48.	Parassitologia. 2000	No	1	Kamat V. Parassitologia. 2000	No	Other	No
217	Spatial targeting of interventions against malaria.	11196487	Carter R, Mendis KN, Roberts D.	Bull World Health Organ. 2000;78(12):1401-11. Epub 2003 Nov 17.	Bull World Health Organ. 2000	No	1	Carter R, Bull World Health Organ. 2000	Yes	Other	No
218	Infectious disease. The case for deemphasizing genomics in malaria control.	11185507	Curtis CF.	Science. 2000 Nov 24;290(5496):1508.	Science. 2000	No	1	Curtis CF. Science. 2000	Yes	Other	No
219	Cost-comparison of DDT and alternative insecticides for malaria control.	11129697	Walker K.	Med Vet Entomol. 2000 Dec;14(4):345-54. Review.	Med Vet Entomol. 2000	No	1	Walker K. Med Vet Entomol. 2000	Yes	Other	No
220	Indoor residual spraying with alphacypermethrin controls malaria in Pakistan: a community-randomized trial.	10964269	Rowland M, Mahmood P, Iqbal J, Carneiro I, Chavasse D.	Trop Med Int Health. 2000 Jul;5(7):472-81.	Trop Med Int Health. 2000	No	1	Rowland M, Trop Med Int Health. 2000	Yes	Efficacy	No
221	The human behavioral and socioeconomic determinants of malaria in Bacan Island, North Maluku, Indonesia.	10959611	Roosihermiatie B, Nishiyama M, Nakae K.	J Epidemiol. 2000 Jul;10(4):280-9. Erratum in: J Epidemiol 2000 Sep;10(5):361.	J Epidemiol. 2000	No	1	Roosihermiatie B, J Epidemiol. 2000	Yes	Effectiveness	Yes	CCS	Yes	Indonesia	Children <=15	Island	No (by age)	112	Active-case detected malaria vs no fever no malaria	No		Yes	GLM logistic	112	69	837.15	0	1.38e+57	Bednet use every night vs never													GLM logistic	112	69	0.66	0.19	2.36	Regular use of coils
221	The human behavioral and socioeconomic determinants of malaria in Bacan Island, North Maluku, Indonesia.	10959611	Roosihermiatie B, Nishiyama M, Nakae K.	J Epidemiol. 2000 Jul;10(4):280-9. Erratum in: J Epidemiol 2000 Sep;10(5):361.	J Epidemiol. 2000	No	1	Roosihermiatie B, J Epidemiol. 2000	Yes	Effectiveness	Yes	CCS	Yes	Indonesia	All >15y	Island	No (by age)	88	Active-case detected malaria vs no fever no malaria	No		Yes	GLM logistic	88	31	0.0927	0.0044	1.9608	Bednet use every night vs never													GLM logistic	88	31	1.24	0.25	6.21	Regular use of coils
222	WHO Expert Committee on Malaria.	10892307	[No authors listed]	World Health Organ Tech Rep Ser. 2000;892:i-v, 1-74.	World Health Organ Tech Rep Ser. 2000	No	1	[No authors listed] World Health Organ Tech Rep Ser. 2000	No	Other	No
223	A blinded, controlled trial of an ultrasound device as mosquito repellent.	10890136	Sylla el-H K, Lell B, Kremsner PG.	Wien Klin Wochenschr. 2000 May 19;112(10):448-50.	Wien Klin Wochenschr. 2000	No	1	Sylla el-H K, Wien Klin Wochenschr. 2000	No	Entomo	No
224	Cost-effectiveness analysis of lambdacyhalothrin-treated nets for malaria control: the patients' perspective.	10774647	Butraporn P, Kamolratanakul P, Prasittisuk M, Prasittisuk C, Indaratna K.	Southeast Asian J Trop Med Public Health. 1999 Sep;30(3):427-31.	Southeast Asian J Trop Med Public Health. 1999	No	1	Butraporn P, Southeast Asian J Trop Med Public Health. 1999	Yes	Efficacy	No
225	Disinfectant/antiparasitic activities of Jatropha curcas.	10493051	Fagbenro-Beyioku AF, Oyibo WA, Anuforom BC.	East Afr Med J. 1998 Sep;75(9):508-11.	East Afr Med J. 1998	No	1	Fagbenro-Beyioku AF, East Afr Med J. 1998	No	Other	No
226	KINET: a social marketing programme of treated nets and net treatment for malaria control in Tanzania, with evaluation of child health and long-term survival.	10492745	Schellenberg JR, Abdulla S, Minja H, Nathan R, Mukasa O, Marchant T, Mponda H, Kikumbih N, Lyimo E, Manchester T, Tanner M, Lengeler C.	Trans R Soc Trop Med Hyg. 1999 May-Jun;93(3):225-31.	Trans R Soc Trop Med Hyg. 1999	No	1	Schellenberg JR, Trans R Soc Trop Med Hyg. 1999	Yes	Other	No
227	[Epidemiological stratification of malaria in the Comoro archipelago].	10472445	Blanchy S, Julvez J, Mouchet J.	Bull Soc Pathol Exot. 1999 Jul;92(3):177-84. Review. French.	Bull Soc Pathol Exot. 1999	No	1	Blanchy S, Bull Soc Pathol Exot. 1999	Yes	Other	No
228	Cost-effectiveness of malaria control in sub-Saharan Africa.	10437867	Goodman CA, Coleman PG, Mills AJ.	Lancet. 1999 Jul 31;354(9176):378-85.	Lancet. 1999	No	1	Goodman CA, Lancet. 1999	Yes	Other	No
229	Cost of malaria control in Sri Lanka.	10327708	Konradsen F, Steele P, Perera D, van der Hoek W, Amerasinghe PH, Amerasinghe FP.	Bull World Health Organ. 1999;77(4):301-9.	Bull World Health Organ. 1999	No	1	Konradsen F, Bull World Health Organ. 1999	Yes	Other	No
230	Environmental and entomological risk factors for the development of clinical malaria among children on the Kenyan coast.	9850385	Snow RW, Peshu N, Forster D, Bomu G, Mitsanze E, Ngumbao E, Chisengwa R, Schellenberg JR, Hayes RJ, Newbold CI, Marsh K.	Trans R Soc Trop Med Hyg. 1998 Jul-Aug;92(4):381-5.	Trans R Soc Trop Med Hyg. 1998	No	1	Snow RW, Trans R Soc Trop Med Hyg. 1998	Yes	Effectiveness	Yes	CCS	Yes	Kenya	Children	City		760	Consulting malaria vs matched neighbour	No		No	GLM logistic univariate (recalculated)	760	380	0.75	0.38	1.46	Bednet use													Conditional logistic regression	760	380	1.16	0.85	1.57	Use of repellents coils or spray
230	Environmental and entomological risk factors for the development of clinical malaria among children on the Kenyan coast.	9850385	Snow RW, Peshu N, Forster D, Bomu G, Mitsanze E, Ngumbao E, Chisengwa R, Schellenberg JR, Hayes RJ, Newbold CI, Marsh K.	Trans R Soc Trop Med Hyg. 1998 Jul-Aug;92(4):381-5.	Trans R Soc Trop Med Hyg. 1998	No	1	Snow RW, Trans R Soc Trop Med Hyg. 1998	Yes	Effectiveness	Yes	CCS	Yes	Kenya	Children	City		787	Severe malaria vs matched neighbour	No		No	GLM logistic univariate (recalculated)	787	394	0.64	0.33	1.18	Bednet use													Conditional logistic regression	787	394	0.57	0.35	0.94	Use of repellents coils or spray
231	Failure-as-success: multiple meanings of eradication in the Rockefeller Foundation Sardinia project, 1946-1951.	9653739	Brown PJ.	Parassitologia. 1998 Jun;40(1-2):117-30.	Parassitologia. 1998	No	1	Brown PJ. Parassitologia. 1998	No	Other	No
232	The particular and the general. Issues of specificity and verticality in the history of malaria control.	9653726	Bradley DJ.	Parassitologia. 1998 Jun;40(1-2):5-10.	Parassitologia. 1998	No	1	Bradley DJ. Parassitologia. 1998	No	Other	No
233	The Gambian National Impregnated Bed Net Programme: evaluation of effectiveness by means of case-control studies.	9509168	D'Alessandro U, Olaleye B, Langerock P, Bennett S, Cham K, Cham B, Greenwood BM.	Trans R Soc Trop Med Hyg. 1997 Nov-Dec;91(6):638-42.	Trans R Soc Trop Med Hyg. 1997	No	1	D'Alessandro U, Trans R Soc Trop Med Hyg. 1997	Yes	Effectiveness	Yes	CCS	Yes	The Gambia	Children 1-9	Region (2)	No	146	Consulting Pf malaria vs matched consulting no fever no malaria	Yes	Samples not consistent, some controls are not matched with cases (other insecticides)	No	GLM logistic	286	143	0.41	0.18	0.92	ITN use													GLM logistic	251	124	0.510204	0.177936	1.47059	Use of spray
234	Household cost of seeking malaria care. A retrospective study of two districts in Ghana.	9226789	Asenso-Okyere WK, Dzator JA.	Soc Sci Med. 1997 Sep;45(5):659-67.	Soc Sci Med. 1997	No	1	Asenso-Okyere WK, Soc Sci Med. 1997	Yes	Other	No
235	Anopheline species complexes & malaria control.	9291685	Subbarao SK, Sharma VP.	Indian J Med Res. 1997 Aug;106:164-73. Review.	Indian J Med Res. 1997	No	1	Subbarao SK, Indian J Med Res. 1997	Yes	Entomo	No
236	The use of personal protective measures in control of malaria in a defined community.	9444002	Lwin M, Lin H, Linn N, Kyaw MP, Ohn M, Maung NS, Soe K, Oo T.	Southeast Asian J Trop Med Public Health. 1997 Jun;28(2):254-8.	Southeast Asian J Trop Med Public Health. 1997	No	1	Lwin M, Southeast Asian J Trop Med Public Health. 1997	Yes	Efficacy	No
237	Changing malaria endemicity--a village based study in Sonitpur, Assam.	9282520	Prakash A, Mohapatra PK, Bhattacharyya DR, Doloi P, Mahanta J.	J Commun Dis. 1997 Jun;29(2):175-8. No abstract available.	J Commun Dis. 1997	No	1	Prakash A, J Commun Dis. 1997	Not accessed	Unknown	Not accessed
238	Operational aspects of bednet impregnation for community-based malaria control in Nicaragua, Ecuador, Peru and Colombia.	9236827	Kroeger A, Meyer R, Mancheno M, Gonzalez M, Pesse K.	Trop Med Int Health. 1997 Jun;2(6):589-602.	Trop Med Int Health. 1997	No	1	Kroeger A, Trop Med Int Health. 1997	Yes	Other	No
239	Malaria-related beliefs and behaviour in southern Ghana: implications for treatment, prevention and control.	9217705	Ahorlu CK, Dunyo SK, Afari EA, Koram KA, Nkrumah FK.	Trop Med Int Health. 1997 May;2(5):488-99.	Trop Med Int Health. 1997	No	1	Ahorlu CK, Trop Med Int Health. 1997	Yes	Other	No
240	Study of simplified measures for malaria surveillance in the late consolidation phase in China.	9322277	Tang LH, Qian HL, Cui G, Shang LY, Tang LY, Jiang MG, Xang BJ, Dong JM, Shi QL, Jin XL, Zhang PX, Zheng JJ, Yang ZH, Jin JY.	Southeast Asian J Trop Med Public Health. 1997 Mar;28(1):4-11.	Southeast Asian J Trop Med Public Health. 1997	No	1	Tang LH, Southeast Asian J Trop Med Public Health. 1997	Yes	Other	No
241	Stability of malaria in a community in Bataan, the Philippines: prospects for control.	9088439	Saul A, Belizario VY, Bustos MD, Espino F, Lansang MA, Salazar NP, Torres E.	Acta Trop. 1997 Mar;63(4):267-73.	Acta Trop. 1997	No	1	Saul A, Acta Trop. 1997	Yes	Impact	No
242	Sustainability of pyrethroid-impregnated bednets for malaria control in Afghan communities.	9141747	Rowland M, Hewitt S, Durrani N, Saleh P, Bouma M, Sondorp E.	Bull World Health Organ. 1997;75(1):23-9.	Bull World Health Organ. 1997	No	1	Rowland M, Bull World Health Organ. 1997	Yes	Effectiveness	Yes	CCS	Yes	Afghanistan	All	District		10029	Consulting Pf malaria vs consulting no fever no malaria	No		No	Mantel-Haenszel stratified cross-tabulation univariate	10029	86	0.22	0.09	0.55	ITN use
243	Behaviour of Anopheles albimanus in relation to pyrethroid-treated bednets.	9061682	Arredondo-Jimenez JI, RodrÃ­guez MH, Loyola EG, Bown DN.	Med Vet Entomol. 1997 Jan;11(1):87-94.	Med Vet Entomol. 1997	No	1	Arredondo-Jimenez JI, Med Vet Entomol. 1997	Yes	Entomo	No
244	Field trial of cyfluthrin as an effective and safe insecticide for control of malaria vectors in triple insecticide resistant areas.	9057454	Yadava RL, Rao CK, Biswas H.	J Commun Dis. 1996 Dec;28(4):287-98.	J Commun Dis. 1996	No	1	Yadava RL, J Commun Dis. 1996	Yes	Entomo	No
245	Sustainability of a successful malaria surveillance and treatment program in a Runggus community in Sabah, east Malaysia.	9185261	Hii JL, Chee KC, Vun YS, Awang J, Chin KH, Kan SK.	Southeast Asian J Trop Med Public Health. 1996 Sep;27(3):512-21.	Southeast Asian J Trop Med Public Health. 1996	No	1	Hii JL, Southeast Asian J Trop Med Public Health. 1996	Yes	Other	No
246	An efficacy trial of a malaria vaccine in Gambian infants and comparison with insecticide-treated bednets.	8944081	D'Alessandro U.	Ann Trop Med Parasitol. 1996 Aug;90(4):373-8.	Ann Trop Med Parasitol. 1996	No	1	D'Alessandro U. Ann Trop Med Parasitol. 1996	Yes	Other	No
247	Rajasthan malaria epidemic--1994--practical problems in prevention, diagnosis and treatment on the field.	9282623	Antony R, Gajraj E, Jacob MS, Mathew T, Anita SR.	J Assoc Physicians India. 1996 Jul;44(7):508. No abstract available.	J Assoc Physicians India. 1996	No	1	Antony R, J Assoc Physicians India. 1996	No	Other	No
248	Monitoring community response to malaria control using insecticide-impregnated bed nets, curtains and residual spray at Nsukka, Nigeria.	10163407	Brieger WR, Onyido AE, Sexton JD, Ezike VI, Breman JG, Ekanem OJ.	Health Educ Res. 1996 Jun;11(2):133-45.	Health Educ Res. 1996	No	1	Brieger WR, Health Educ Res. 1996	Yes	Other	No
249	A successful control programme for falciparum malaria in Xinyang, China.	8761560	Dapeng L, Leyuan S, Xili L, Xiance Y.	Trans R Soc Trop Med Hyg. 1996 Mar-Apr;90(2):100-2.	Trans R Soc Trop Med Hyg. 1996	No	1	Dapeng L, Trans R Soc Trop Med Hyg. 1996	Yes	Impact	No
250	From efficacy to effectiveness: insecticide-treated bednets in Africa.	8789931	Lengeler C, Snow RW.	Bull World Health Organ. 1996;74(3):325-32. Review.	Bull World Health Organ. 1996	No	1	Lengeler C, Bull World Health Organ. 1996	Yes	Other	Yes
251	Mosquito-transmitted malaria in New York City, 1993.	7658873	Layton M, Parise ME, Campbell CC, Advani R, Sexton JD, Bosler EM, Zucker JR.	Lancet. 1995 Sep 16;346(8977):729-31.	Lancet. 1995	No	1	Layton M, Lancet. 1995	Yes	Other	No
252	A field trial with Lambda-cyhalothrin (ICON) for the intradomiciliary control of malaria transmitted by Anopheles darlingi root in Rondonia, Brazil.	8546036	Charlwood JD, Alecrim WD, Fe N, Mangabeira J, Martins VJ.	Acta Trop. 1995 Sep;60(1):3-13.	Acta Trop. 1995	No	1	Charlwood JD, Acta Trop. 1995	Yes	Impact	No
253	[Malaria acquired during entomological research in the Serra do Mar, southeastern region of Brazil].	8525325	Carreri-Bruno GC, Ciaravolo RM, Pereira M.	Rev Saude Publica. 1995 Apr;29(2):142-3. Portuguese.	Rev Saude Publica. 1995	No	1	Carreri-Bruno GC, Rev Saude Publica. 1995	Yes	Other	No
254	Economic aspects of the use of impregnated mosquito nets for malaria control.	8846491	Brinkmann U, Brinkmann A.	Bull World Health Organ. 1995;73(5):651-8. Review.	Bull World Health Organ. 1995	No	1	Brinkmann U, Bull World Health Organ. 1995	Yes	Other	No
255	[Vector control, perspectives and realities].	8649268	Carnevale P.	Med Trop (Mars). 1995;55(4 Suppl):56-65. Review. French.	Med Trop (Mars). 1995	No	1	Carnevale P. Med Trop (Mars). 1995	No	Other	No
256	[Malaria situation in the People's Republic of China in 1994. Advisory Committee on Malaria, MOPH].	8556787	[No authors listed]	Zhongguo Ji Sheng Chong Xue Yu Ji Sheng Chong Bing Za Zhi. 1995;13(3):161-4. Chinese.	Zhongguo Ji Sheng Chong Xue Yu Ji Sheng Chong Bing Za Zhi. 1995	No	1	[No authors listed] Zhongguo Ji Sheng Chong Xue Yu Ji Sheng Chong Bing Za Zhi. 1995	Yes	Impact	No
257	Malaria eradication as a legacy of colonial discourse: the case of Sri Lanka.	7898952	Silva KT.	Parassitologia. 1994 Aug;36(1-2):149-63.	Parassitologia. 1994	No	1	Silva KT. Parassitologia. 1994	No	Other	No
258	Effects and control of highland malaria epidemic in Uasin Gishu District, Kenya.	8055757	Some ES.	East Afr Med J. 1994 Jan;71(1):2-8.	East Afr Med J. 1994	No	1	Some ES. East Afr Med J. 1994	Yes	Other	No
259	Impregnated bed nets for malaria control: biological success and social responsibility.	8024087	Sexton JD.	Am J Trop Med Hyg. 1994;50(6 Suppl):72-81. Review.	Am J Trop Med Hyg. 1994	No	1	Sexton JD. Am J Trop Med Hyg. 1994	Yes	Other	No
260	Economic and demographic research on malaria: a review of the evidence.	8235748	Gomes M.	Soc Sci Med. 1993 Nov;37(9):1093-108. Review.	Soc Sci Med. 1993	No	1	Gomes M. Soc Sci Med. 1993	Yes	Other	No
261	Knowledge, attitude and beliefs about malaria in a tribal area of Bastar district (Madhya Pradesh).	8077001	Sharma SK, Jalees S, Kumar K, Rahman SJ.	Indian J Public Health. 1993 Oct-Dec;37(4):129-32.	Indian J Public Health. 1993	No	1	Sharma SK, Indian J Public Health. 1993	Yes	KAP-indicators	No
262	The effect of permethrin impregnated sisal curtains on vector density and malaria incidence: a pilot study.	7903238	Oloo AJ, Mudegu JV, Ngare DK, Ogutu RO, Ondijo SO, Odada PS, Adungo NI, Githeko AK, Ekisa WS, Mahadevan S.	East Afr Med J. 1993 Aug;70(8):475-7.	East Afr Med J. 1993	No	1	Oloo AJ, East Afr Med J. 1993	Yes	Efficacy	No
263	Controlled trial of lambda-cyhalothrin impregnated bed nets and Maloprim chemosuppression to control malaria in children living in a holoendemic area of Sierra Leone, west Africa. Study design and preliminary results.	8233620	Petersen E, Marbiah NT, Magbiti E, Lines JD, Maude GH, HÃ¸gh B, Curtis C, Greenwood B, Bradley D.	Parassitologia. 1993 Jul;35 Suppl:81-5.	Parassitologia. 1993	No	1	Petersen E, Parassitologia. 1993	Yes	Efficacy	No
264	Trends in malaria morbidity and mortality in Sri Lanka.	8405594	Pinikahana J, Dixon RA.	Indian J Malariol. 1993 Jun;30(2):51-5.	Indian J Malariol. 1993	No	1	Pinikahana J, Indian J Malariol. 1993	Yes	Impact	No
265	Current status of malaria in Malaysia.	1364867	Lim ES.	Southeast Asian J Trop Med Public Health. 1992 Sep;23 Suppl 4:43-9. Review.	Southeast Asian J Trop Med Public Health. 1992	No	1	Lim ES. Southeast Asian J Trop Med Public Health. 1992	Yes	Impact	No
266	Socio-cultural factors associated with malaria transmission: a review.	1459305	Pinikahana J.	Indian J Malariol. 1992 Jun;29(2):121-6. Review.	Indian J Malariol. 1992	No	1	Pinikahana J. Indian J Malariol. 1992	No	Other	No
267	Haemoglobin-E in the presence of oxidative substances from fava bean may be protective against Plasmodium falciparum malaria.	1412643	Kitayaporn D, Nelson KE, Charoenlarp P, Pholpothi T.	Trans R Soc Trop Med Hyg. 1992 May-Jun;86(3):240-4.	Trans R Soc Trop Med Hyg. 1992	No	1	Kitayaporn D, Trans R Soc Trop Med Hyg. 1992	No	Other	No
268	Bioenvironmental control of malaria at the Indian Drugs and Pharmaceuticals Ltd., Rishikesh (U.P.).	1688112	Dua VK, Sharma SK, Sharma VP.	Indian J Malariol. 1991 Dec;28(4):227-35.	Indian J Malariol. 1991	No	1	Dua VK, Indian J Malariol. 1991	Yes	Impact	No
269	The effect of insecticide-treated bed nets on mortality of Gambian children.	1675368	Alonso PL, Lindsay SW, Armstrong JR, Conteh M, Hill AG, David PH, Fegan G, de Francisco A, Hall AJ, Shenton FC, et al.	Lancet. 1991 Jun 22;337(8756):1499-502.	Lancet. 1991	No	1	Alonso PL, Lancet. 1991	No	Efficacy	No
270	Malaria eradication in Taiwan, 1952-1964--some memorable facts.	2056560	Chen WI.	Gaoxiong Yi Xue Ke Xue Za Zhi. 1991 May;7(5):263-70. Review.	Gaoxiong Yi Xue Ke Xue Za Zhi. 1991	No	1	Chen WI. Gaoxiong Yi Xue Ke Xue Za Zhi. 1991	No	Other	No
271	The operational costs of spraying residual insecticides: a case-study from Nepal.	1673728	Phillips MA, Mills AJ.	J Trop Med Hyg. 1991 Apr;94(2):130-9.	J Trop Med Hyg. 1991	No	1	Phillips MA, J Trop Med Hyg. 1991	Yes	Other	No
272	Renewed mobilization against malaria.	1821125	[No authors listed]	World Health Forum. 1991;12(4):495.	World Health Forum. 1991	No	1	[No authors listed] World Health Forum. 1991	No	Other	No
273	Vector population responses to control interventions.	1793271	Schofield CJ.	Ann Soc Belg Med Trop. 1991;71 Suppl 1:201-17.	Ann Soc Belg Med Trop. 1991	No	1	Schofield CJ. Ann Soc Belg Med Trop. 1991	Yes	Other	No
274	[Malaria situation in China, 1989. Advisory Committee on Parasitic Diseases, MOPH].	2099250	[No authors listed]	Zhongguo Ji Sheng Chong Xue Yu Ji Sheng Chong Bing Za Zhi. 1990;8(4):241-4. Chinese.	Zhongguo Ji Sheng Chong Xue Yu Ji Sheng Chong Bing Za Zhi. 1990	No	1	[No authors listed] Zhongguo Ji Sheng Chong Xue Yu Ji Sheng Chong Bing Za Zhi. 1990	No	Other	No
275	[An epidemiological study of the residual vivax malaria cases in Huanghuai plain].	2670310	Zhang XB, Deng D.	Zhongguo Ji Sheng Chong Xue Yu Ji Sheng Chong Bing Za Zhi. 1989;7(1):22-7. Chinese.	Zhongguo Ji Sheng Chong Xue Yu Ji Sheng Chong Bing Za Zhi. 1989	No	1	Zhang XB, Zhongguo Ji Sheng Chong Xue Yu Ji Sheng Chong Bing Za Zhi. 1989	Yes	Effectiveness	Not suitable language	CCS	No	China	All	Province (2)			Consulting malaria vs matched neighbour
276	The Anopheles culicifacies complex and control of malaria.	15463046	Subbarao SK.	Parasitol Today. 1988 Mar;4(3):72-5.	Parasitol Today. 1988	No	1	Subbarao SK. Parasitol Today. 1988	Yes	Entomo	No
277	Sociodemographic and behavioural factors associated with hospital malaria patients in Kanchanaburi, Thailand.	3669124	Fungladda W, Sornmani S, Klongkamnuankarn K, Hungsapruek T.	J Trop Med Hyg. 1987 Oct;90(5):233-7.	J Trop Med Hyg. 1987	No	1	Fungladda W, J Trop Med Hyg. 1987	Yes	Effectiveness	Not accessed	CCS	No	Thailand	All	City		420	Consulting malaria vs consulting no malaria
278	Social, behavioural, housing factors and their interactive effects associated with malaria occurrence in east Thailand.	3563606	Butraporn P, Sornmani S, Hungsapruek T.	Southeast Asian J Trop Med Public Health. 1986 Sep;17(3):386-92.	Southeast Asian J Trop Med Public Health. 1986	No	1	Butraporn P, Southeast Asian J Trop Med Public Health. 1986	Yes	Effectiveness	Not accessed	CCS	No	Thailand
279	Health behavior, treatment-seeking patterns, and cost of treatment for patients visiting malaria clinics in western Thailand.	3563605	Fungladda W, Sornmani S.	Southeast Asian J Trop Med Public Health. 1986 Sep;17(3):379-85.	Southeast Asian J Trop Med Public Health. 1986	No	1	Fungladda W, Southeast Asian J Trop Med Public Health. 1986	Yes	Effectiveness	Not accessed	CCS	No	Thailand
280	Epidemic malathion poisoning in Pakistan malaria workers.	74508	Baker EL Jr, Warren M, Zack M, Dobbin RD, Miles JW, Miller S, Alderman L, Teeters WR.	Lancet. 1978 Jan 7;1(8054):31-4.	Lancet. 1978	No	1	Baker EL Jr, Lancet. 1978	No	Other	No
281	Theoretical considerations in the vector control of filariasis.	5783	Webber RH.	Southeast Asian J Trop Med Public Health. 1975 Dec;6(4):544-8.	Southeast Asian J Trop Med Public Health. 1975	No	1	Webber RH. Southeast Asian J Trop Med Public Health. 1975	No	Other	No
282	Observations on the flight activities of Culex pipiens fatigans in Rangoon, Burma.	4227194	de Meillon B, Khan ZH.	Bull World Health Organ. 1967;36(1):15-20.	Bull World Health Organ. 1967	No	1	de Meillon B, Bull World Health Organ. 1967	No	Other	No
283	Malaria policies versus practices, a reality check from Kinshasa, the capital of the Democratic Republic of Congo.	25885211	Muhindo Mavoko H, Ilombe G, Inocêncio da Luz R, Kutekemeni A, Van Geertruyden JP, Lutumba P.	BMC Public Health. 2015 Apr 10;15:352. doi: 10.1186/s12889-015-1670-0.	BMC Public Health. 2015	No	9	Muhindo Mavoko H, BMC Public Health. 2015	Yes	Effectiveness	Yes	CCS	No	DRC	All	City		624	Infection (smear)	Few	Overadjustment	No	GLM logistic	624	123	0.588235	0.384615	1	Bednet use last night
284	Household risk factors for clinical malaria in a semi-urban area of Burkina Faso: a case–control study.	19716574	Yamamoto SS, Louis VR, SiÃ© A, Sauerborn R.	Trans R Soc Trop Med Hyg. 2010 Jan;104(1):61-5. doi: 10.1016/j.trstmh.2009.07.003. Epub 2009 Aug 28.	Trans R Soc Trop Med Hyg. 2010	No	9	Yamamoto SS, Trans R Soc Trop Med Hyg. 2010	Yes	Other	Yes	CCS		Burkina Faso
285	The effectiveness of permethrin-impregnated bed nets against malaria for migrant workers in eastern Thailand.	1524143	Kamol-Ratanakul P, Prasittisuk C.	Am J Trop Med Hyg. 1992 Sep;47(3):305-9.	Am J Trop Med Hyg. 1992	No	9	Kamol-Ratanakul P, Am J Trop Med Hyg. 1992	Yes	Efficacy	No
286	Malaria and Anemia among Children in a Low Resource Setting In Nigeria.	23109959	Oladeinde B, Omoregie R, Olley M, Anunibe J, Onifade A, Oladeinde O.	Iran J Parasitol. 2012;7(3):31-7.	Iran J Parasitol. 2012	No	9	Oladeinde B, Iran J Parasitol. 2012	Yes	Effectiveness	Yes	CCS	Yes	Nigeria	Children <=10	City		226	Consulting malaria vs consulting fever no malaria	No		No	GLM logistic univariate	226	185	0.573	0.145	2.259	ITN use
287	A comparative case control study of the determinants of clinical malaria in The Gambia.	25106080	Okebe J, Mwesigwa J, Kama EL, Ceesay SJ, Njie F, Correa S, Bojang K.	Malar J. 2014 Aug 8;13:306. doi: 10.1186/1475-2875-13-306.	Malar J. 2014	No	9	Okebe J, Malar J. 2014	Yes	Effectiveness	Yes	CCS	Yes	The Gambia	Children <=12	Region	No	300	Consulting malaria vs matched neighbour	No		No	GLM logistic univariate	269	132	0.55	0.29	1.01	LLIN use last night
288	Plasmodium falciparum infection and clinical indicators in relation to net coverage in central Côte d'Ivoire.	24990595	Ouattara AF, Dagnogo M, Olliaro PL, Raso G, Tanner M, Utzinger J, Koudou BG.	Parasit Vectors. 2014 Jul 3;7:306. doi: 10.1186/1756-3305-7-306.	Parasit Vectors. 2014	No	9	Ouattara AF, Parasit Vectors. 2014	Yes	Effectiveness	Yes	Cohort	Yes	Cote d'Ivoire	Children 7-15	Region	No	897	Infection Pf (smear)	Yes	Not accounted for subject-level nor study-level	Yes	GLM logistic	1482	954	1.03	0.8	1.32	Bednet use last night
289	Effects of trimethoprim-sulfamethoxazole and insecticide-treated bednets on malaria among HIV-infected Ugandan children.	17885296	Kamya MR, Gasasira AF, Achan J, Mebrahtu T, Ruel T, Kekitiinwa A, Charlebois ED, Rosenthal PJ, Havlir D, Dorsey G.	AIDS. 2007 Oct 1;21(15):2059-66.	AIDS. 2007	No	9	Kamya MR, AIDS. 2007	Yes	Effectiveness	Yes	Cohort	Yes	Uganda	Children 1-11	City		861	Incidence	No		No	Negative binomial cluster HH level	809	449	0.57	0.46	0.71	ITN use
290	Malaria control--two years' use of insecticide-treated bednets compared with insecticide house spraying in KwaZulu-Natal.	11847921	Mnzava AE, Sharp BL, Mthembu DJ, le Sueur D, Dlamini SS, Gumede JK, Kleinschmidt I.	S Afr Med J. 2001 Nov;91(11):978-83.	S Afr Med J. 2001	No	9	Mnzava AE, S Afr Med J. 2001	Yes	Efficacy	No
291	Effect of community-wide use of insecticide-treated nets for 3-4 years on malarial morbidity in Tanzania.	12460390	Maxwell CA1, Msuya E, Sudi M, Njunwa KJ, Carneiro IA, Curtis CF.	Trop Med Int Health. 2002 Dec;7(12):1003-8.	Trop Med Int Health. 2002	No	9	Maxwell CA1, Trop Med Int Health. 2002	Yes	Efficacy	No
292	The effects of untreated bednets on malaria infection and morbidity on the Kenyan coast.	15259458	Mwangi TW, Ross A, Marsh K, Snow RW.	Trans R Soc Trop Med Hyg. 2003 Jul-Aug;97(4):369-72.	Trans R Soc Trop Med Hyg. 2003	No	9	Mwangi TW, Trans R Soc Trop Med Hyg. 2003	Yes	Effectiveness	Yes	CSS	Yes	Kenya	Children <=10	District		416	Infection (smear)	No		No	GLM logistic	388	75	0.4	0.22	0.72	Untreated net use vs no net
292	The effects of untreated bednets on malaria infection and morbidity on the Kenyan coast.	15259458	Mwangi TW, Ross A, Marsh K, Snow RW.	Trans R Soc Trop Med Hyg. 2003 Jul-Aug;97(4):369-72.	Trans R Soc Trop Med Hyg. 2003	No	9	Mwangi TW, Trans R Soc Trop Med Hyg. 2003	Yes	Effectiveness	Yes	Cohort	Yes	Kenya	Children <=10	District		416	Incidence	No		No	Poisson regression	388	142	0.65	0.45	0.94	Untreated net use vs no net
293	Household and microeconomic factors associated with malaria in Mpumalanga, South Africa.	19732924	Coleman M, Coleman M, Mabaso ML, Mabuza AM, Kok G, Coetzee M, Durrheim DN.	Trans R Soc Trop Med Hyg. 2010 Feb;104(2):143-7. doi: 10.1016/j.trstmh.2009.07.010. Epub 2009 Sep 3.	Trans R Soc Trop Med Hyg. 2010	No	9	Coleman M, Trans R Soc Trop Med Hyg. 2010	Yes	Effectiveness	Yes	CCS	No	South Africa	All	District		212	Consulting malaria vs matched neighbour	Yes	At household level, multivariate analysis misses wealth quintiles, reference categories switched for calculation of OR	No	Conditional univariate logistic regression	212	53	0.86	0.34	2.15	Bednet use													Conditional univariate logistic regression	212	53	0.526316	0.271739	1.02041	Use of spray
294	Household and socioeconomic factors associated with childhood febrile illnesses and treatment seeking behaviour in an area of epidemic malaria in rural Ethiopia.	17602716	Deressa W, Ali A, Berhane Y.	Trans R Soc Trop Med Hyg. 2007 Sep;101(9):939-47. Epub 2007 Jun 28.	Trans R Soc Trop Med Hyg. 2007	No	9	Deressa W, Trans R Soc Trop Med Hyg. 2007	Yes	Effectiveness	Yes	CSS	No	Ethiopia	U5	District		3873	Occurence of febrile illnesses	No		Yes	GLM logistic	3873	817	0.4	0.3	0.7	Ownership	GLM logistic	3867	817	0.8	0.6	0.9	Last 6 months						GLM logistic	3873	817	0.7	0.5	0.9	Use of spray
295	Area effects of bednet use in a malaria-endemic area in Papua New Guinea.	11280071	Hii JL, Smith T, Vounatsou P, Alexander N, Mai A, Ibam E, Alpers MP.	Trans R Soc Trop Med Hyg. 2001 Jan-Feb;95(1):7-13.	Trans R Soc Trop Med Hyg. 2001	No	9	Hii JL, Trans R Soc Trop Med Hyg. 2001	Yes	Effectiveness	Yes	CSS	Yes	Papua New Guinea	All <20y	District		3459	Infection Pf (smear)	No		No	GLM logistic	3459	1640	0.52	0.46	0.6	Bednet use last night
296	Usefulness of a dispensary-based case-control study for assessing morbidity impact of a treated net programme.	11914317	Abdulla S, Schellenberg JR, Mukasa O, Lengeler C.	Int J Epidemiol. 2002 Feb;31(1):175-80.	Int J Epidemiol. 2002	No	9	Abdulla S, Int J Epidemiol. 2002	Yes	Effectiveness	Yes	CCS	Yes	Tanzania	U5	Subdistrict		1011	Consulting malaria vs consulting no malaria	No		Yes	Logistic regression	792	421	1.42	0.93	2.17	ITN ownership
296	Usefulness of a dispensary-based case-control study for assessing morbidity impact of a treated net programme.	11914317	Abdulla S, Schellenberg JR, Mukasa O, Lengeler C.	Int J Epidemiol. 2002 Feb;31(1):175-80.	Int J Epidemiol. 2002	No	9	Abdulla S, Int J Epidemiol. 2002	Yes	Effectiveness	Yes	CCS	Yes	Tanzania	U5	Subdistrict		1142	Consulting malaria vs matched neighbour	No		Yes	Logistic regression	729	421	0.86	0.53	1.39	ITN ownership
296	Usefulness of a dispensary-based case-control study for assessing morbidity impact of a treated net programme.	11914317	Abdulla S, Schellenberg JR, Mukasa O, Lengeler C.	Int J Epidemiol. 2002 Feb;31(1):175-80.	Int J Epidemiol. 2002	No	9	Abdulla S, Int J Epidemiol. 2002	Yes	Effectiveness	Yes	Cohort	Yes	Tanzania	U5	Subdistrict		578	Incidence (smear)	No		No	Univariate relative rate	438	543	1.4	1.1	1.7	ITN ownership
296	Usefulness of a dispensary-based case-control study for assessing morbidity impact of a treated net programme.	11914317	Abdulla S, Schellenberg JR, Mukasa O, Lengeler C.	Int J Epidemiol. 2002 Feb;31(1):175-80.	Int J Epidemiol. 2002	No	9	Abdulla S, Int J Epidemiol. 2002	Yes	Effectiveness	Yes	CSS	Yes	Tanzania	U5	Subdistrict		629	Infection (smear)	No		Yes	Logistic regression	626	314	0.53	0.33	0.85	ITN ownership
297	Community factors associated with malaria prevention by mosquito nets: an exploratory study in rural Burkina Faso.	11903986	Okrah J, Traoré C, Palé A, Sommerfeld J, Müller O.	Trop Med Int Health. 2002 Mar;7(3):240-8.	Trop Med Int Health. 2002	No	9	Okrah J, Trop Med Int Health. 2002	Yes	KAP-indicators	Yes
298	Six years of experience in entomological surveillance of indoor residual spraying against malaria transmission in Benin: lessons learned, challenges and outlooks.	26063497	Akogbeto MC, AÌøkpon RY, AzondÌ©kon R, Padonou GG, OssÌ¬ RA, Agossa FR, Beach R, SÌ¬zonlin M.	Malar J. 2015 Jun 12;14(1):242. doi: 10.1186/s12936-015-0757-5.	Malar J. 2015	No	3	Akogbeto MC, Malar J. 2015	Yes	Entomo	No
299	The evidence for improving housing to reduce malaria: a systematic review and meta-analysis.	26055986	Tusting LS, Ippolito MM, Willey BA, Kleinschmidt I, Dorsey G, Gosling RD, Lindsay SW.	Malar J. 2015 Jun 9;14:209. doi: 10.1186/s12936-015-0724-1.	Malar J. 2015	No	3	Tusting LS, Malar J. 2015	Yes	Other	Yes
300	Bed Net Durability Assessments: Exploring a Composite Measure of Net Damage.	26047494	Vanden Eng JL, Chan A, AbÌ_lio AP, Wolkon A, Ponce de Leon G, Gimnig J, Morgan J.	PLoS One. 2015;10(6):e0128499. doi: 10.1371/journal.pone.0128499.	PLoS One. 2015	No	3	Vanden Eng JL, PLoS One. 2015	Yes	Other	No
301	Assessment of knowledge, attitude and practice about malaria and ITNs utilization among pregnant women in Shashogo District, Southern Ethiopia.	26040464	Fuge TG, Ayanto SY, Gurmamo FL.	Malar J. 2015 Jun 4;14(1):235.	Malar J. 2015	No	3	Fuge TG, Malar J. 2015	Yes	KAP-indicators	Yes
302	Past five-year trend, current prevalence and household knowledge, attitude and practice of malaria in Abeshge, south-central Ethiopia.	26037129	Yimer F, Animut A, Erko B, Mamo H.	Malar J. 2015 Jun 3;14:230. doi: 10.1186/s12936-015-0749-5.	Malar J. 2015	No	3	Yimer F, Malar J. 2015	Yes	KAP-indicators	Yes
303	Determinants of infant susceptibility to malaria during the first year of life in South Western cameroon.	26034763	Apinjoh TO, Anchang-Kimbi JK, Mugri RN, Njua-Yafi C, Tata RB, Chi HF, Tangoh DA, Loh BT, Achidi EA.	Open Forum Infect Dis. 2015 Jan;2(1):ofv012. doi: 10.1093/ofid/ofv012.	Open Forum Infect Dis. 2015	No	3	Apinjoh TO, Open Forum Infect Dis. 2015	Yes	Effectiveness	Yes	Cohort	Yes	Cameroon	Infants <=1 year	Subdistrict		415	Incidence (smear) in infants	No		Yes	Logistic regression																										415
304	Small-scale evaluation of the efficacy and residual activity of alpha-cypermethrin WG (250åÊg AI/kg) for indoor spraying in comparison with alpha-cypermethrin WP (50åÊg AI/kg) in India.	26022085	Uragayala S, Kamaraju R, Tiwari S, Ghosh SK, Valecha N.	Malar J. 2015 May 29;14:223. doi: 10.1186/s12936-015-0739-7.	Malar J. 2015	No	3	Uragayala S, Malar J. 2015	No	Entomo	No
305	Chronic adverse effects of long-term exposure of children to dichlorodiphenyltrichloroethane (DDT) through indoor residual spraying: A systematic review.	26008645	Osunkentan AO, Evans D.	Rural Remote Health. 2015 Apr-Jun;15(2):2889. Epub 2015 May 25.	Rural Remote Health. 2015	No	3	Osunkentan AO, Rural Remote Health. 2015	No	Other	No
306	The implication of long-lasting insecticide-treated net use in the resurgence of malaria morbidity in a Senegal malaria endemic village in 2010-2011.	25963402	Wotodjo AN, Richard V, Boyer S, Doucoure S, Diagne N, TourÌ©-BaldÌ© A, Tall A, Faye N, Gaudart J, Trape JF, Sokhna C.	Parasit Vectors. 2015 May 13;8:267. doi: 10.1186/s13071-015-0871-9.	Parasit Vectors. 2015	No	3	Wotodjo AN, Parasit Vectors. 2015	Yes	Effectiveness	Yes	Cohort	Yes	Senegal	All	Subdistrict		2140	Active-case detected malaria vs no fever no malaria	No		Yes	Random-effect logistic regression	2140	115	0.4	0.25	0.62	LLIN use every night
307	In vivo efficacy of sulphadoxine-pyrimethamine for the treatment of asymptomatic parasitaemia in pregnant women in Machinga District, Malawi.	25962439	Gutman J, Mwandama D, Wiegand RE, Abdallah J, Iriemenam NC, Shi YP, Mathanga DP, Skarbinski J.	Malar J. 2015 May 13;14:197. doi: 10.1186/s12936-015-0710-7.	Malar J. 2015	No	3	Gutman J, Malar J. 2015	Yes	Efficacy	No	In vivo FU 42d	Yes	Malawi	Pregnant women
308	High prevalence of dhfr and dhps molecular markers in Plasmodium falciparum in pregnant women of Nchelenge district, Northern Zambia.	25943379	Siame MN, Mharakurwa S, Chipeta J, Thuma P, Michelo C.	Malar J. 2015 May 6;14:190. doi: 10.1186/s12936-015-0676-5.	Malar J. 2015	No	3	Siame MN, Malar J. 2015	No	Other	No
309	Is there a distinction between malaria treatment and intermittent preventive treatment? Insights from a cross-sectional study of anti-malarial drug use among Ugandan pregnant women.	25935720	Odongo CO, Bisaso KR, Kitutu F, Obua C, Byamugisha J.	Malar J. 2015 May 3;14:189. doi: 10.1186/s12936-015-0702-7.	Malar J. 2015	No	3	Odongo CO, Malar J. 2015	Yes	KAP-indicators	No
310	To assess whether addition of pyriproxyfen to long-lasting insecticidal mosquito nets increases their durability compared to standard long-lasting insecticidal mosquito nets: study protocol for a randomised controlled trial.	25927378	Sagnon N, Pinder M, Tchicaya EF, Tiono AB, Faragher B, Ranson H, Lindsay SW.	Trials. 2015 Apr 28;16(1):195. doi: 10.1186/s13063-015-0700-7.	Trials. 2015	No	3	Sagnon N, Trials. 2015	No	Other	No
311	Feasibility of a combined camp approach for vector control together with active case detection of visceral leishmaniasis, post kala-azar dermal leishmaniasis, tuberculosis, leprosy and malaria in Bangladesh, India and Nepal: an exploratory study.	25918216	Banjara MR, Kroeger A, Huda MM, Kumar V, Gurung CK, Das ML, Rijal S, Das P, Mondal D.	Trans R Soc Trop Med Hyg. 2015 Jun;109(6):408-15. doi: 10.1093/trstmh/trv031. Epub 2015 Apr 26.	Trans R Soc Trop Med Hyg. 2015	No	3	Banjara MR, Trans R Soc Trop Med Hyg. 2015	Yes	Other	No
312	Ownership and utilisation of insecticide-treated mosquito nets among caregivers of under-five children and pregnant women in a rural community in southwest Nigeria.	25916022	Adebayo AM, Akinyemi OO, Cadmus EO.	J Prev Med Hyg. 2014 Jun;55(2):58-64.	J Prev Med Hyg. 2014	No	3	Adebayo AM, J Prev Med Hyg. 2014	Yes	KAP-indicators	No
313	Economic evaluation of an alternative drug to sulfadoxine-pyrimethamine as intermittent preventive treatment of malaria in pregnancy.	25915616	Sicuri E, Fernandes S, Macete E, GonzÌÁlez R, Mombo-Ngoma G, Massougbodgi A, Abdulla S, Kuwawenaruwa A, Katana A, Desai M, Cot M, Ramharter M, Kremsner P, Slustker L, Aponte J, Hanson K, MenÌ©ndez C.	PLoS One. 2015;10(4):e0125072. doi: 10.1371/journal.pone.0125072.	PLoS One. 2015	No	3	Sicuri E, PLoS One. 2015	No	Other	No
314	Knowledge, perception and practices about malaria, climate change, livelihoods and food security among rural communities of central Tanzania.	25914808	Mayala BK, Fahey CA, Wei D, Zinga MM, Bwana VM, Mlacha T, Rumisha SF, Stanley G, Shayo EH, Mboera LE.	Infect Dis Poverty. 2015;4:21. doi: 10.1186/s40249-015-0052-2.	Infect Dis Poverty. 2015	No	3	Mayala BK, Infect Dis Poverty. 2015	No	KAP-indicators	No
315	Re-imagining malaria: heterogeneity of human and mosquito behaviour in relation to residual malaria transmission in Cambodia.	25908498	Gryseels C, Durnez L, Gerrets R, Uk S, Suon S, Set S, Phoeuk P, Sluydts V, Heng S, Sochantha T, Coosemans M, Peeters Grietens K.	Malar J. 2015 Apr 24;14:165. doi: 10.1186/s12936-015-0689-0.	Malar J. 2015	No	3	Gryseels C, Malar J. 2015	Yes	KAP-indicators	No
316	The impact of different sprayable surfaces on the effectiveness of indoor residual spraying using a micro encapsulated formulation of lambda-cyhalothrin against Anopheles gambiae s.s.	25890339	Mutagahywa J, Ijumba JN, Pratap HB, Molteni F, Mugarula FE, Magesa SM, Ramsan MM, Kafuko JM, Nyanza EC, Mwaipape O, Rutta JG, Mwalimu CD, Ndong I, Reithinger R, Thawer NG, Ngondi JM.	Parasit Vectors. 2015 Apr 3;8:203. doi: 10.1186/s13071-015-0795-4.	Parasit Vectors. 2015	No	3	Mutagahywa J, Parasit Vectors. 2015	No	Entomo	No
317	Evaluation of sulphadoxine-pyrimethamine for intermittent preventive treatment of malaria in pregnancy: a retrospective birth outcomes study in Mansa, Zambia.	25890159	Mace KE, Chalwe V, Katalenich BL, Nambozi M, Mubikayi L, Mulele CK, Wiegand RE, Filler SJ, Kamuliwo M, Craig AS, Tan KR.	Malar J. 2015 Feb 7;14:69. doi: 10.1186/s12936-015-0576-8.	Malar J. 2015	No	3	Mace KE, Malar J. 2015	Yes	Effectiveness	Yes	CCS	Yes	Zambia	Delivering paucigravid women	District		435	Maternal, placental or blood chord infection	No		Yes	Poisson regression																										420
317	Evaluation of sulphadoxine-pyrimethamine for intermittent preventive treatment of malaria in pregnancy: a retrospective birth outcomes study in Mansa, Zambia.	25890159	Mace KE, Chalwe V, Katalenich BL, Nambozi M, Mubikayi L, Mulele CK, Wiegand RE, Filler SJ, Kamuliwo M, Craig AS, Tan KR.	Malar J. 2015 Feb 7;14:69. doi: 10.1186/s12936-015-0576-8.	Malar J. 2015	No	3	Mace KE, Malar J. 2015	Yes	Effectiveness	Yes	CCS	Yes	Zambia	Delivering paucigravid women	District		435	LBW	No		Yes	Poisson regression																										435
318	Anemia associated with asymptomatic malaria among pregnant women in the rural surroundings of Arba Minch Town, South Ethiopia.	25889703	Nega D, Dana D, Tefera T, Eshetu T.	BMC Res Notes. 2015 Mar 31;8:110. doi: 10.1186/s13104-015-1081-4.	BMC Res Notes. 2015	No	3	Nega D, BMC Res Notes. 2015	Yes	Other	No
319	The past, present and future use of epidemiological intelligence to plan malaria vector control and parasite prevention in Uganda.	25888989	Talisuna AO, Noor AM, Okui AP, Snow RW.	Malar J. 2015 Apr 15;14:158. doi: 10.1186/s12936-015-0677-4.	Malar J. 2015	No	3	Talisuna AO, Malar J. 2015	No	Other	No
320	Factors associated with failure to screen for syphilis during antenatal care in Ghana: a case control study.	25888254	Dassah ET, Adu-Sarkodie Y, Mayaud P.	BMC Infect Dis. 2015 Mar 13;15:125. doi: 10.1186/s12879-015-0868-1.	BMC Infect Dis. 2015	No	3	Dassah ET, BMC Infect Dis. 2015	No	Other	No
321	Epidemiology of forest malaria in Central Vietnam: the hidden parasite reservoir.	25880664	Thanh PV, Hong NV, Van Van N, Van Malderen C, Obsomer V, Rosanas-Urgell A, Grietens KP, Xa NX, Bancone G, Chowwiwat N, Duong TT, D'Alessandro U, Speybroeck N, Erhart A.	Malar J. 2015 Feb 19;14:86. doi: 10.1186/s12936-015-0601-y.	Malar J. 2015	No	3	Thanh PV, Malar J. 2015	No	Other	No
322	Prevalence and predictors of asymptomatic malaria parasitemia among pregnant women in the rural surroundings of Arbaminch Town, South Ethiopia.	25849587	Nega D, Dana D, Tefera T, Eshetu T.	PLoS One. 2015;10(4):e0123630. doi: 10.1371/journal.pone.0123630.	PLoS One. 2015	No	3	Nega D, PLoS One. 2015	Yes	Effectiveness	Yes	CSS	No	Ethiopia	Pregnant women	District		341	Infection (smear)	No		Yes	Logistic regression	341	31	0.21692	0.0693963	0.675676	ITN use every night	Logistic regression	341	31	0.456621	0.128866	1.6129	Last year
323	Enhanced protection against malaria by indoor residual spraying in addition to insecticide treated nets: is it dependent on transmission intensity or net usage?	25811379	West PA, Protopopoff N, Wright A, Kivaju Z, Tigererwa R, Mosha FW, Kisinza W, Rowland M, Kleinschmidt I.	PLoS One. 2015;10(3):e0115661. doi: 10.1371/journal.pone.0115661.	PLoS One. 2015	No	3	West PA, PLoS One. 2015	Yes	Efficacy	Yes	Cluster RCT	Yes	Tanzania	Children 0.5-14	District		12913	Infection (RDT)	No		Yes								Logistic random cluster	12913	2548	0.67	0.49	0.91	Last round	Logistic random cluster	0.41	0.29	0.58
323	Enhanced protection against malaria by indoor residual spraying in addition to insecticide treated nets: is it dependent on transmission intensity or net usage?	25811379	West PA, Protopopoff N, Wright A, Kivaju Z, Tigererwa R, Mosha FW, Kisinza W, Rowland M, Kleinschmidt I.	PLoS One. 2015;10(3):e0115661. doi: 10.1371/journal.pone.0115661.	PLoS One. 2015	No	3	West PA, PLoS One. 2015	Yes	Efficacy	Yes	Cluster RCT	Yes	Tanzania	Children 0.5-14	District		12913	Infection (RDT)	No		Yes	Logistic random cluster	12913	2548	0.84	0.72	0.99	ITN use last night
324	Access and use of interventions to prevent and treat malaria among pregnant women in Kenya and Mali: a qualitative study.	25798847	Hill J, Kayentao K, Achieng F, Diarra S, Dellicour S, Diawara SI, Hamel MJ, Ouma P, Desai M, Doumbo OK, ter Kuile FO, Webster J.	PLoS One. 2015;10(3):e0119848. doi: 10.1371/journal.pone.0119848.	PLoS One. 2015	No	3	Hill J, PLoS One. 2015	No	Other	No
325	Impact of cotrimoxazole and insecticide-treated nets for malaria prevention on key outcomes among HIV-infected adults in low- and middle-income countries: a systematic review.	25768870	Saadani Hassani A, Marston BJ.	J Acquir Immune Defic Syndr. 2015 Apr 15;68 Suppl 3:S306-17. doi: 10.1097/QAI.0000000000000522. Review.	J Acquir Immune Defic Syndr. 2015	No	3	Saadani Hassani A, J Acquir Immune Defic Syndr. 2015	Yes	Other	No
326	Evaluation of intermittent preventive treatment of malaria against group B Streptococcus colonization in pregnant women: a nested analysis of a randomized controlled clinical trial of sulfadoxine/pyrimethamine versus mefloquine.	25722300	Capan-Melser M, Mombo Ngoma G, Akerey-Diop D, Basra A, WÌ_rbel H, Groger M, Mackanga JR, Zoleko-Manego R, Schipulle U, Schwing J, LÌtsch F, Rehman K, Matsiegui PB, Agnandji ST, Adegnika AA, BÌ©lard S, GonzÌÁlez R, Kremsner PG, Menendez C, Ramharter M.	J Antimicrob Chemother. 2015 Jun;70(6):1898-902. doi: 10.1093/jac/dkv041. Epub 2015 Feb 25.	J Antimicrob Chemother. 2015	No	3	Capan-Melser M, J Antimicrob Chemother. 2015	No	Other	No
327	Determinants of use of insecticide treated bednets among caregivers of under five children in an urban local government area of Osun state, South-Western Nigeria.	25716380	Esimai OA, Aluko OO.	Glob J Health Sci. 2014 Sep 25;7(2):20-7. doi: 10.5539/gjhs.v7n2p20.	Glob J Health Sci. 2014	No	3	Esimai OA, Glob J Health Sci. 2014	No	KAP-indicators	No
328	Cost-effectiveness of two versus three or more doses of intermittent preventive treatment for malaria during pregnancy in sub-Saharan Africa: a modelling study of meta-analysis and cost data.	25701992	Fernandes S, Sicuri E, Kayentao K, van Eijk AM, Hill J, Webster J, Were V, Akazili J, Madanitsa M, ter Kuile FO, Hanson K.	Lancet Glob Health. 2015 Mar;3(3):e143-53. doi: 10.1016/S2214-109X(14)70385-7.	Lancet Glob Health. 2015	No	3	Fernandes S, Lancet Glob Health. 2015	No	Other	No
329	A Randomized Trial to Compare the Safety, Tolerability, and Effectiveness of 3 Antimalarial Regimens for the Prevention of Malaria in Nigerian Patients With Sickle Cell Disease.	25701866	Olaosebikan R, Ernest K, Bojang K, Mokuolu O, Rehman AM, Affara M, Nwakanma D, Kiechel JR, Ogunkunle T, Olagunju T, Murtala R, Omefe P, Lambe T, Bello S, Ibrahim O, Olorunsola B, Ojuawo A, Greenwood B, Milligan P.	J Infect Dis. 2015 Feb 20. doi:pii: jiv093. [Epub ahead of print]	J Infect Dis. 2015	No	3	Olaosebikan R, J Infect Dis. 2015	Yes	Efficacy	No
330	Submicroscopic Plasmodium falciparum Infections Are Associated With Maternal Anemia, Premature Births, and Low Birth Weight.	25694651	Cottrell G, Moussiliou A, Luty AJ, Cot M, Fievet N, Massougbodji A, Deloron P, Tuikue Ndam N.	Clin Infect Dis. 2015 May 15;60(10):1481-8. doi: 10.1093/cid/civ122. Epub 2015 Feb 18.	Clin Infect Dis. 2015	No	3	Cottrell G, Clin Infect Dis. 2015	Yes	Other	No
331	Climate influences on the cost-effectiveness of vector-based interventions against malaria in elimination scenarios.	25688017	Parham PE, Hughes DA.	Philos Trans R Soc Lond B Biol Sci. 2015 Apr 5;370(1665). doi:pii: 20130557. 10.1098/rstb.2013.0557.	Philos Trans R Soc Lond B Biol Sci. 2015	No	3	Parham PE, Philos Trans R Soc Lond B Biol Sci. 2015	No	Other	No
332	Impact of intermittent preventive treatment in pregnancy with azithromycin-containing regimens on maternal nasopharyngeal carriage and antibiotic sensitivity of Streptococcus pneumoniae, Haemophilus influenzae, and Staphylococcus aureus: a cross-sectional survey at delivery.	25673788	Unger HW, Aho C, Ome-Kaius M, Wangnapi RA, Umbers AJ, Jack W, Lafana A, Michael A, Hanieh S, Siba P, Mueller I, Greenhill AR, Rogerson SJ.	J Clin Microbiol. 2015 Apr;53(4):1317-23. doi: 10.1128/JCM.03570-14. Epub 2015 Feb 11.	J Clin Microbiol. 2015	No	3	Unger HW, J Clin Microbiol. 2015	No	Other	No
333	Home visits to assess the reliability of caregiver-reported use of insecticide-treated bednets by children in Machinga District, Malawi.	25667055	Wong J, Shah MP, Mwandama D, Gimnig JE, Lindblade KA, Mathanga DP.	Am J Trop Med Hyg. 2015 Apr;92(4):825-7. doi: 10.4269/ajtmh.14-0768. Epub 2015 Feb 9.	Am J Trop Med Hyg. 2015	No	3	Wong J, Am J Trop Med Hyg. 2015	No	KAP-indicators	No
334	Cost Effectiveness of Malaria Interventions from Preelimination through Elimination: a Study in Iran.	25629064	Rezaei-Hemami M, Akbari-Sari A, Raiesi A, Vatandoost H, Majdzadeh R.	J Arthropod Borne Dis. 2014;8(1):43-52.	J Arthropod Borne Dis. 2014	No	3	Rezaei-Hemami M, J Arthropod Borne Dis. 2014	No	Other	No
335	A cohort study of the effectiveness of insecticide-treated bed nets to prevent malaria in an area of moderate pyrethroid resistance, Malawi.	25627987	Lindblade KA, Mwandama D, Mzilahowa T, Steinhardt L, Gimnig J, Shah M, Bauleni A, Wong J, Wiegand R, Howell P, Zoya J, Chiphwanya J, Mathanga DP.	Malar J. 2015 Jan 28;14:31. doi: 10.1186/s12936-015-0554-1.	Malar J. 2015	No	3	Lindblade KA, Malar J. 2015	Yes	Effectiveness	Yes	Cohort	Yes	Malawi	U5	District		1199	Incidence (RDT)	No		Yes	Poisson GEE	13166	1909	0.7	0.5	0.8	ITN use
335	A cohort study of the effectiveness of insecticide-treated bed nets to prevent malaria in an area of moderate pyrethroid resistance, Malawi.	25627987	Lindblade KA, Mwandama D, Mzilahowa T, Steinhardt L, Gimnig J, Shah M, Bauleni A, Wong J, Wiegand R, Howell P, Zoya J, Chiphwanya J, Mathanga DP.	Malar J. 2015 Jan 28;14:31. doi: 10.1186/s12936-015-0554-1.	Malar J. 2015	No	3	Lindblade KA, Malar J. 2015	Yes	Effectiveness	Yes	Cohort	Yes	Malawi	U5	District		1199	Incidence (RDT)	No		Yes	Poisson GEE	13166	1909	0.8	0.6	1	NIBN use
336	ë±-Thalassaemia trait is associated with antibody prevalence against malaria antigens AMA-1 and MSP-1.	25604491	Daou M, Kituma E, Kavishe R, Chilongola J, Mosha F, van der Ven A, Kouriba B, Bousema T, Sauerwein R, Doumbo O.	J Trop Pediatr. 2015 Apr;61(2):139-42. doi: 10.1093/tropej/fmu077. Epub 2015 Jan 20.	J Trop Pediatr. 2015	No	3	Daou M, J Trop Pediatr. 2015	No	Other	No
337	Impact of a behaviour change intervention on long-lasting insecticidal net care and repair behaviour and net condition in Nasarawa State, Nigeria.	25604427	Koenker H, Kilian A, Hunter G, Acosta A, Scandurra L, Fagbemi B, Onyefunafoa EO, Fotheringham M, Lynch M.	Malar J. 2015 Jan 21;14:18. doi: 10.1186/s12936-014-0538-6.	Malar J. 2015	No	3	Koenker H, Malar J. 2015	Yes	Efficacy	Yes	CSS	Yes	Nigeria	All >=18y	States (3)		849	LLIN in serviceable condition (at endline)	No		No	Logistic regression
338	The A581G Mutation in the Gene Encoding Plasmodium falciparum Dihydropteroate Synthetase Reduces the Effectiveness of Sulfadoxine-Pyrimethamine Preventive Therapy in Malawian Pregnant Women.	25564249	Gutman J, Kalilani L, Taylor S, Zhou Z, Wiegand RE, Thwai KL, Mwandama D, Khairallah C, Madanitsa M, Chaluluka E, Dzinjalamala F, Ali D, Mathanga DP, Skarbinski J, Shi YP, Meshnick S, Ter Kuile FO.	J Infect Dis. 2015 Jun 15;211(12):1997-2005. doi: 10.1093/infdis/jiu836. Epub 2015 Jan 6.	J Infect Dis. 2015	No	3	Gutman J, J Infect Dis. 2015	No	Other	No
339	Disparities of Plasmodium falciparum infection, malaria-related morbidity and access to malaria prevention and treatment among school-aged children: a national cross-sectional survey in CÌ«te d'Ivoire.	25559587	Houngbedji CA, N'Dri PB, HÌ_rlimann E, Yapi RB, SiluÌ© KD, Soro G, Koudou BG, Acka CA, Assi SB, Vounatsou P, N'Goran EK, Fantodji A, Utzinger J, Raso G.	Malar J. 2015 Jan 5;14:7. doi: 10.1186/1475-2875-14-7.	Malar J. 2015	No	3	Houngbedji CA, Malar J. 2015	Yes	Effectiveness	Yes	CSS	Yes	Cote d'Ivoire	Children 5-16	Country	No	5122	Infection (RDT or smear)	No		Yes	Logistic random cluster	5122	3785	0.9	0.69	1.18	Bednet use last night													Logistic random cluster	5122	3785	0.83	0.71	0.97	Use of spray
340	Trends in the selection of insecticide resistance in Anopheles gambiae s.l. mosquitoes in northwest Tanzania during a community randomized trial of longlasting insecticidal nets and indoor residual spraying.	25537754	Matowo J, Kitau J, Kaaya R, Kavishe R, Wright A, Kisinza W, Kleinschmidt I, Mosha F, Rowland M, Protopopoff N.	Med Vet Entomol. 2015 Mar;29(1):51-9. doi: 10.1111/mve.12090. Epub 2014 Dec 24.	Med Vet Entomol. 2015	No	3	Matowo J, Med Vet Entomol. 2015	No	Other	No
341	Malaria's contribution to World War One - the unexpected adversary.	25515618	Brabin BJ.	Malar J. 2014 Dec 16;13:497. doi: 10.1186/1475-2875-13-497. Review.	Malar J. 2014	No	3	Brabin BJ. Malar J. 2014	No	Other	No
342	Assessment of knowledge and factors that may predict willingness to volunteerism: a pilot study of community-directed distributors in Anambra state.	25511346	Arinze-Onyia SU, Modebe I, Aguwa EN, Nwobodo E.	Niger J Clin Pract. 2015 Jan-Feb;18(1):61-7. doi: 10.4103/1119-3077.146981.	Niger J Clin Pract. 2015	No	3	Arinze-Onyia SU, Niger J Clin Pract. 2015	No	Other	No
343	How effective is integrated vector management against malaria and lymphatic filariasis where the diseases are transmitted by the same vector?	25501002	Stone CM, Lindsay SW, Chitnis N.	PLoS Negl Trop Dis. 2014 Dec;8(12):e3393. doi: 10.1371/journal.pntd.0003393.	PLoS Negl Trop Dis. 2014	No	3	Stone CM, PLoS Negl Trop Dis. 2014	Yes	Model	No
344	Distance to Anopheles sundaicus larval habitats dominant among risk factors for parasitemia in meso-endemic Southwest Sumba, Indonesia.	25495283	Nixon CP, Nixon CE, Arsyad DS, Chand K, Yudhaputri FA, Sumarto W, Wangsamuda S, Asih PB, Marantina SS, Wahid I, Han G, Friedman JF, Bangs MJ, Syafruddin D, Baird JK.	Pathog Glob Health. 2014 Dec;108(8):369-80. doi: 10.1179/2047773214Y.0000000167. Epub 2014 Dec 10.	Pathog Glob Health. 2014	No	3	Nixon CP, Pathog Glob Health. 2014	No
345	[Malaria prevention practices in peri-urban zones of two health districts of Burkina Faso].	25490227	Drabo KM, Sawadogo A, Laokri S, Saizonou J, Hien H, Ouedraogo TL.	Sante Publique. 2014 Sep-Oct;26(5):679-84. French.	Sante Publique. 2014	No	3	Drabo KM, Sante Publique. 2014	Yes	KAP-indicators	No
346	Effect of house spraying with lambdacyhalothrin 10 per cent capsule suspension (CS) formulation in comparison with 10 per cent wettable powder (WP) against malaria vector in Malkangiri district, Odisha, India.	25488449	Gunasekaran K, Sahu SS, Vijayakumar T, Subramanian S, Jambulingam P.	Indian J Med Res. 2014 Oct;140(4):538-45.	Indian J Med Res. 2014	No	3-4	Gunasekaran K, Indian J Med Res. 2014	Yes	Entomo	No
347	Optimal control problems of epidemic systems with parameter uncertainties: application to a malaria two-age-classes transmission model with asymptomatic carriers.	25481226	Mwanga GG, Haario H, Capasso V.	Math Biosci. 2015 Mar;261:1-12. doi: 10.1016/j.mbs.2014.11.005. Epub 2014 Dec 3.	Math Biosci. 2015	No	3-4	Mwanga GG, Math Biosci. 2015	No	Model	No
348	Insecticide-treated net use before and after mass distribution in a fishing community along Lake Victoria, Kenya: successes and unavoidable pitfalls.	25431086	Larson PS, Minakawa N, Dida GO, Njenga SM, Ionides EL, Wilson ML.	Malar J. 2014 Nov 28;13:466. doi: 10.1186/1475-2875-13-466.	Malar J. 2014	No	3-4	Larson PS, Malar J. 2014	Yes	KAP-indicators	No
349	Uptake of intermittent preventive treatment with sulphadoxine-pyrimethamine for malaria during pregnancy and pregnancy outcomes: a cross-sectional study in Geita district, North-Western Tanzania.	25421496	Mpogoro FJ, Matovelo D, Dosani A, Ngallaba S, Mugono M, Mazigo HD.	Malar J. 2014 Nov 24;13:455. doi: 10.1186/1475-2875-13-455.	Malar J. 2014	No	3-4	Mpogoro FJ, Malar J. 2014	Yes	Effectiveness	Yes	CSS	Yes	Tanzania	Pregnant women	District		431	Placental malaria	No		Yes	Logistic regression	413	161	0.395257	0.107991	1.44928	Bednet use																				431
350	Coverage and efficacy of intermittent preventive treatment with sulphadoxine pyrimethamine against malaria in pregnancy in Cote d'Ivoire five years after its implementation.	25410760	Toure OA, Kone PL, Coulibaly MA, Ako BA, Gbessi EA, Coulibaly B, N' Guessan LT, Koffi D, Beourou S, Soumahoro A, Bassinka I, Nogbou M, Swa T, Gba B, Esmel B, Bokossa EM.	Parasit Vectors. 2014 Nov 20;7:495. doi: 10.1186/s13071-014-0495-5.	Parasit Vectors. 2014	No	3-4	Toure OA, Parasit Vectors. 2014	Yes	Effectiveness	Yes	CSS	Yes	Cote d'Ivoire	Women delivering at HF	District		1317	Infection (smear)	No		No	Chi square																										1317
351	Prevalence and risk factors for Plasmodium falciparum malaria in pregnant women attending antenatal clinic in Bobo-Dioulasso (Burkina Faso).	25408152	Cisse M, Sangare I, Lougue G, Bamba S, Bayane D, Guiguemde RT.	BMC Infect Dis. 2014 Nov 19;14:631. doi: 10.1186/s12879-014-0631-z.	BMC Infect Dis. 2014	No	3	Cisse M, BMC Infect Dis. 2014	Yes	Effectiveness	Yes	CSS	No	Burkina Faso	Pregnant women	Subdistrict		579	Infection (smear)	Yes	Overadjustment	Yes	Logistic regression	579	105	0.8	0.5	1.5	ITN use																				579
352	Physical durability of two types of long-lasting insecticidal nets (LLINs) three years after a mass LLIN distribution campaign in Mozambique, 2008-2011.	25404079	Morgan J, AbÌ_lio AP, do Rosario Pondja M, Marrenjo D, Luciano J, Fernandes G, Sabindy S, Wolkon A, Ponce de Leon G, Chan A, Eng JV.	Am J Trop Med Hyg. 2015 Feb;92(2):286-93. doi: 10.4269/ajtmh.14-0023. Epub 2014 Nov 17.	Am J Trop Med Hyg. 2015	No	3	Morgan J, Am J Trop Med Hyg. 2015	No
353	Use of mosquito preventive measures is associated with increased RBC CR1 levels in a malaria holoendemic area of western Kenya.	25385855	King C, Du P, Otieno W, Stoute JA.	Am J Trop Med Hyg. 2015 Jan;92(1):34-8. doi: 10.4269/ajtmh.14-0342. Epub 2014 Nov 10.	Am J Trop Med Hyg. 2015	No	3	King C, Am J Trop Med Hyg. 2015	Yes	Other	No
354	Malariometric indices from Iganga, Uganda: baseline characterization in preparation of GMZ2 vaccine trial.	25380673	Kaddumukasa M, Buwembo W, Sekikubo M, Naiwumbwe H, Namusoke F, Kiwuwa S, Oketch B, Noor R, Chilengi R, Mworozi E, Kironde F.	BMC Res Notes. 2014 Nov 8;7:793. doi: 10.1186/1756-0500-7-793.	BMC Res Notes. 2014	No	3	Kaddumukasa M, BMC Res Notes. 2014	Yes	KAP-indicators	No
355	EMIRA: Ecologic Malaria Reduction for Africa--innovative tools for integrated malaria control.	25377345	Dambach P, TraorÌ© I, Becker N, Kaiser A, SiÌ© A, Sauerborn R.	Glob Health Action. 2014;7:25908. doi: 10.3402/gha.v7.25908.	Glob Health Action. 2014	No	3-4	Dambach P, Glob Health Action. 2014	No	Other	No
356	Malaria prevention measures in Burkina Faso: distribution and households expenditures.	25376590	Yaya Bocoum F, Belemsaga D, Adjagba A, Walker D, Kouanda S, Tinto H.	Int J Equity Health. 2014 Nov 7;13(1):108. doi: 10.1186/s12939-014-0108-0.	Int J Equity Health. 2014	No	3	Yaya Bocoum F, Int J Equity Health. 2014	No
357	Evaluation of a universal coverage bed net distribution campaign in four districts in Sofala Province, Mozambique.	25373784	Plucinski MM, Chicuecue S, Macete E, Colborn J, Yoon SS, Kachur SP, Aide P, Alonso P, Guinovart C, Morgan J.	Malar J. 2014 Nov 5;13:427. doi: 10.1186/1475-2875-13-427.	Malar J. 2014	No	3	Plucinski MM, Malar J. 2014	Yes	Effectiveness	Yes	CSS	Yes	Mozambique	U5	Province	No	624	Infection (smear)	Yes	Overadjustment	Yes	Logistic regression with weighting	624	225	0.21	0.065	0.69	Community bed net usage index (0-1)
358	Can Long-lasting Insecticide-treated Bednets with Holes Protect Children from Malaria?	25324687	Nonaka D, Maazou A, Yamagata S, Oumarou I, Uchida T, Jg Yacouba H, Toma N, Takeuchi R, Kobayashi J, Mizoue T.	Trop Med Health. 2014 Sep;42(3):99-105. doi: 10.2149/tmh.2013-21. Epub 2014 Jun 28.	Trop Med Health. 2014	No	3	Nonaka D, Trop Med Health. 2014	Yes	Effectiveness	Yes	CSS	Yes	Niger	U5	District		1165	Reported malaria episode past 2 weeks	No		Yes	Logistic regression	1165	141	0.497512	0.334448	0.740741	Intact LLIN use last night
359	Ownership and utilisation of long lasting insecticide treated nets following free distribution campaign in South West Nigeria.	25309663	Aderibigbe SA, Olatona FA, Sogunro O, Alawode G, Babatunde OA, Onipe AI, Bolarinwa OA, Ameen HA, Osagbemi GK, Sanya EO, Olarinoye AO, Akande TM.	Pan Afr Med J. 2014;17:263. doi: 10.11604/pamj.2014.17.263.3927.	Pan Afr Med J. 2014	No	3	Aderibigbe SA, Pan Afr Med J. 2014	Yes	KAP-indicators	No
360	Intermittent use of sulphadoxine-pyrimethamine for malaria prevention: a cross-sectional study of knowledge and practices among Ugandan women attending an urban antenatal clinic.	25306431	Odongo CO, Bisaso RK, Byamugisha J, Obua C.	Malar J. 2014 Oct 11;13:399. doi: 10.1186/1475-2875-13-399.	Malar J. 2014	No	3	Odongo CO, Malar J. 2014	Yes	KAP-indicators	No
361	Increased pyrethroid resistance in malaria vectors and decreased bed net effectiveness, Burkina Faso.	25279965	ToÌ© KH, Jones CM, N'Fale S, Ismail HM, DabirÌ© RK, Ranson H.	Emerg Infect Dis. 2014 Oct;20(10):1691-6. doi: 10.3201/eid2010.140619.	Emerg Infect Dis. 2014	No	3-4	ToÌ© KH, Emerg Infect Dis. 2014	Yes	Entomo	No
362	Accessibility, availability and utilisation of malaria interventions among women of reproductive age in Kilosa district in central Tanzania.	25277956	Rumisha SF, Zinga MM, Fahey CA, Wei D, Bwana VM, Mlozi MR, Shayo EH, Malima RC, Mayala BK, Stanley G, Mlacha T, Mboera LE.	BMC Health Serv Res. 2014 Oct 2;14:452. doi: 10.1186/1472-6963-14-452.	BMC Health Serv Res. 2014	No	3	Rumisha SF, BMC Health Serv Res. 2014	Yes	KAP-indicators	No
363	Intermittent preventive treatment of malaria in pregnancy with mefloquine in HIV-infected women receiving cotrimoxazole prophylaxis: a multicenter randomized placebo-controlled trial.	25247995	GonzÌÁlez R, Desai M, Macete E, Ouma P, Kakolwa MA, Abdulla S, Aponte JJ, Bulo H, Kabanywanyi AM, Katana A, Maculuve S, Mayor A, Nhacolo A, Otieno K, Pahlavan G, RupÌ©rez M, Sevene E, Slutsker L, Vala A, Williamsom J, MenÌ©ndez C.	PLoS Med. 2014 Sep;11(9):e1001735. doi: 10.1371/journal.pmed.1001735.	PLoS Med. 2014	No	3	GonzÌÁlez R, PLoS Med. 2014	No	Efficacy
364	Intermittent preventive treatment of malaria in pregnancy with mefloquine in HIV-negative women: a multicentre randomized controlled trial.	25247709	GonzÌÁlez R, Mombo-Ngoma G, OuÌ©draogo S, Kakolwa MA, Abdulla S, Accrombessi M, Aponte JJ, Akerey-Diop D, Basra A, Briand V, Capan M, Cot M, Kabanywanyi AM, Kleine C, Kremsner PG, Macete E, Mackanga JR, Massougbodgi A, Mayor A, Nhacolo A, Pahlavan G, Ramharter M, et al.	PLoS Med. 2014 Sep;11(9):e1001733. doi: 10.1371/journal.pmed.1001733.	PLoS Med. 2014	No	3	GonzÌÁlez R, PLoS Med. 2014	No	Efficacy
365	Current management and prevention of malaria in pregnancy: a review.	25236824	Agboghoroma CO.	West Afr J Med. 2014 Apr-Jun;33(2):91-9. Review.	West Afr J Med. 2014	No	3	Agboghoroma CO. West Afr J Med. 2014	No
366	Strengthening public health pesticide management in countries endemic with malaria or other major vector-borne diseases: an evaluation of three strategies.	25236760	van den Berg H, Yadav RS, Zaim M.	Malar J. 2014 Sep 18;13:368. doi: 10.1186/1475-2875-13-368.	Malar J. 2014	No	3-4	van den Berg H, Malar J. 2014	No	Other	No
367	Aquatainå¨ Mosquito Formulation (AMF) for the control of immature Anopheles gambiae sensu stricto and Anopheles arabiensis: dose-responses, persistence and sub-lethal effects.	25228256	Mbare O, Lindsay SW, Fillinger U.	Parasit Vectors. 2014 Sep 16;7:438. doi: 10.1186/1756-3305-7-438.	Parasit Vectors. 2014	No	3	Mbare O, Parasit Vectors. 2014	No
368	Increased malaria transmission around irrigation schemes in Ethiopia and the potential of canal water management for malaria vector control.	25218697	Kibret S, Wilson GG, Tekie H, Petros B.	Malar J. 2014 Sep 13;13:360. doi: 10.1186/1475-2875-13-360.	Malar J. 2014	No	3	Kibret S, Malar J. 2014	No
369	When I sleep under the net, nothing bothers me; I sleep well and I'm happy: Senegal's culture of net use and how inconveniences to net use do not translate to net abandonment.	25212769	Berthe S, Loll D, Faye SL, Wone I, Koenker H, Arnold B, Weber R.	Malar J. 2014 Sep 12;13:357. doi: 10.1186/1475-2875-13-357.	Malar J. 2014	No	3	Berthe S, Malar J. 2014	No
370	Socio-demographic factors influencing the ownership and utilization of insecticide-treated bed nets among malaria vulnerable groups in the Buea Health District, Cameroon.	25204352	Kimbi HK, Nkesa SB, Ndamukong-Nyanga JL, Sumbele IU, Atashili J, Atanga MB.	BMC Res Notes. 2014 Sep 10;7:624. doi: 10.1186/1756-0500-7-624.	BMC Res Notes. 2014	No	3	Kimbi HK, BMC Res Notes. 2014	Yes	KAP-indicators	No
371	Community coverage with insecticide-treated mosquito nets and observed associations with all-cause child mortality and malaria parasite infections.	25200267	Larsen DA, Hutchinson P, Bennett A, Yukich J, Anglewicz P, Keating J, Eisele TP.	Am J Trop Med Hyg. 2014 Nov;91(5):950-8. doi: 10.4269/ajtmh.14-0318. Epub 2014 Sep 8.	Am J Trop Med Hyg. 2014	No	3	Larsen DA, Am J Trop Med Hyg. 2014	Yes	Effectiveness	Yes	CSS	Yes	Multicountry SSA (17)	U5	Multicountry SSA (17)	No (by age)	27870	Infection (smear)	Yes	Numeric values not disclosed, pooled results for ITN covered and non-ITN covered children disclosed	Yes	Random-effects logistic regression	NA	NA	NA	NA	NA	Community coverage ITN
371	Community coverage with insecticide-treated mosquito nets and observed associations with all-cause child mortality and malaria parasite infections.	25200267	Larsen DA, Hutchinson P, Bennett A, Yukich J, Anglewicz P, Keating J, Eisele TP.	Am J Trop Med Hyg. 2014 Nov;91(5):950-8. doi: 10.4269/ajtmh.14-0318. Epub 2014 Sep 8.	Am J Trop Med Hyg. 2014	No	3	Larsen DA, Am J Trop Med Hyg. 2014	Yes	Effectiveness	Yes	CSS	Yes	Multicountry SSA (6)	U5	Multicountry SSA (6)	No (by age)	7603	Infection (smear)	No		Yes	Random-effects logistic regression	7603	NA	0.993	0.725	1.36	Community coverage ITN >50% vs <=30%
371	Community coverage with insecticide-treated mosquito nets and observed associations with all-cause child mortality and malaria parasite infections.	25200267	Larsen DA, Hutchinson P, Bennett A, Yukich J, Anglewicz P, Keating J, Eisele TP.	Am J Trop Med Hyg. 2014 Nov;91(5):950-8. doi: 10.4269/ajtmh.14-0318. Epub 2014 Sep 8.	Am J Trop Med Hyg. 2014	No	3	Larsen DA, Am J Trop Med Hyg. 2014	Yes	Effectiveness	Yes	CSS	Yes	Multicountry SSA (17)	U5	Multicountry SSA (17)	No (by age)	207219	Death	Yes	Numeric values not disclosed, pooled results for ITN covered and non-ITN covered children disclosed	Yes	Survival regression analyses with a Cox proportional hazard model and shared frailty	NA	NA	NA	NA	NA	Community coverage ITN
372	Prevalence of asymptomatic malaria and bed net ownership and use in Bhutan, 2013: a country earmarked for malaria elimination.	25190579	Wangdi K, Gatton ML, Kelly GC, Clements AC.	Malar J. 2014 Sep 4;13:352. doi: 10.1186/1475-2875-13-352.	Malar J. 2014	No	3	Wangdi K, Malar J. 2014	Yes	KAP-indicators	No
373	Evaluation of universal coverage of insecticide-treated nets in western Kenya: field surveys.	25187326	Zhou G, Li JS, Ototo EN, Atieli HE, Githeko AK, Yan G.	Malar J. 2014 Sep 3;13:351. doi: 10.1186/1475-2875-13-351.	Malar J. 2014	No	3	Zhou G, Malar J. 2014	Yes	KAP-indicators	No
374	Feasibility of repellent use in a context of increasing outdoor transmission: a qualitative study in rural Tanzania.	25182272	Sangoro O, Kelly AH, Mtali S, Moore SJ.	Malar J. 2014 Sep 2;13:347. doi: 10.1186/1475-2875-13-347.	Malar J. 2014	No	3-4	Sangoro O, Malar J. 2014	No	Other	No
375	Comparing two approaches for estimating the causal effect of behaviour-change communication messages promoting insecticide-treated bed nets: an analysis of the 2010 Zambia malaria indicator survey.	25174278	Boulay M, Lynch M, Koenker H.	Malar J. 2014 Aug 30;13:342. doi: 10.1186/1475-2875-13-342.	Malar J. 2014	No	3-4	Boulay M, Malar J. 2014	Yes	Effectiveness	Yes	CSS	Yes	Zambia	Women 15-49	Country	No	3263	ITN use previous night	No		Yes	Logistic regression with propensity score matching
376	Individual and household factors associated with use of insecticide treated nets in southern Ethiopia.	25170029	Deressa W, Yihdego YY, Kebede Z, Batisso E, Tekalegne A.	Trans R Soc Trop Med Hyg. 2014 Oct;108(10):616-24. doi: 10.1093/trstmh/tru129. Epub 2014 Aug 28.	Trans R Soc Trop Med Hyg. 2014	No	3	Deressa W, Trans R Soc Trop Med Hyg. 2014	Yes	KAP-indicators	No
377	Community-based scheduled screening and treatment of malaria in pregnancy for improved maternal and infant health in The Gambia, Burkina Faso and Benin: study protocol for a randomized controlled trial.	25169073	Scott S, Mens PF, Tinto H, Nahum A, Ruizendaal E, Pagnoni F, Grietens KP, Kendall L, Bojang K, Schallig H, D'Alessandro U.	Trials. 2014 Aug 28;15:340. doi: 10.1186/1745-6215-15-340.	Trials. 2014	No	3	Scott S, Trials. 2014	No
378	Variation in malariometric and red cell indices in children in the Mount Cameroon area following enhanced malaria control measures: evidence from a repeated cross-sectional study.	25156237	Sumbele IU, Ning TR, Bopda OS, Nkuo-Akenji T.	Malar J. 2014 Aug 26;13:334. doi: 10.1186/1475-2875-13-334.	Malar J. 2014	No	3	Sumbele IU, Malar J. 2014	Yes	Impact	No
379	Preventive effect of permethrin-impregnated long-lasting insecticidal nets on the blood feeding of three major pyrethroid-resistant malaria vectors in western Kenya.	25141947	Kawada H, Ohashi K, Dida GO, Sonye G, Njenga SM, Mwandawiro C, Minakawa N.	Parasit Vectors. 2014 Aug 20;7:383. doi: 10.1186/1756-3305-7-383.	Parasit Vectors. 2014	No	3-4	Kawada H, Parasit Vectors. 2014	Yes	Entomo	No
380	Persistently high estimates of late night, indoor exposure to malaria vectors despite high coverage of insecticide treated nets.	25141761	Bayoh MN, Walker ED, Kosgei J, Ombok M, Olang GB, Githeko AK, Killeen GF, Otieno P, Desai M, Lobo NF, Vulule JM, Hamel MJ, Kariuki S, Gimnig JE.	Parasit Vectors. 2014 Aug 20;7:380. doi: 10.1186/1756-3305-7-380.	Parasit Vectors. 2014	No	3	Bayoh MN, Parasit Vectors. 2014	Yes	Entomo	No
381	Socio-economic determinants of ownership and use of treated bed nets in Nigeria: results from a cross-sectional study in Cross River and Bauchi States in 2011.	25124831	Eteng M, Mitchell S, Garba L, Ana O, Liman M, Cockcroft A, Andersson N.	Malar J. 2014 Aug 13;13:316. doi: 10.1186/1475-2875-13-316.	Malar J. 2014	No	3	Eteng M, Malar J. 2014	Yes	KAP-indicators	No
382	Impact of community-based interventions for the prevention and control of malaria on intervention coverage and health outcomes for the prevention and control of malaria.	25114795	Salam RA, Das JK, Lassi ZS, Bhutta ZA.	Infect Dis Poverty. 2014;3:25. doi: 10.1186/2049-9957-3-25.	Infect Dis Poverty. 2014	No	3-4	Salam RA, Infect Dis Poverty. 2014	Yes	Review	No
383	Malaria baseline survey in four special regions of northern Myanmar near China: a cross-sectional study.	25098412	Wang RB, Zhang J, Zhang QF.	Malar J. 2014 Aug 7;13:302. doi: 10.1186/1475-2875-13-302.	Malar J. 2014	No	3	Wang RB, Malar J. 2014	Yes	KAP-indicators	No	CSS	No	Myanmar	All	Region
384	Decline in childhood iron deficiency after interruption of malaria transmission in highland Kenya.	25080460	Frosch AE, Ondigo BN, Ayodo GA, Vulule JM, John CC, Cusick SE.	Am J Clin Nutr. 2014 Sep;100(3):968-73. doi: 10.3945/ajcn.114.087114. Epub 2014 Jul 30.	Am J Clin Nutr. 2014	No	3	Frosch AE, Am J Clin Nutr. 2014	Yes	Impact	No
385	Behavioural responses of females of two anopheline mosquito species to human-occupied, insecticide-treated and untreated bed nets.	25080389	Sutcliffe JF, Yin S.	Malar J. 2014 Jul 30;13:294. doi: 10.1186/1475-2875-13-294.	Malar J. 2014	No	3-4	Sutcliffe JF, Malar J. 2014	No	Entomo	No
386	Malaria in Hadhramout, a southeast province of Yemen: prevalence, risk factors, knowledge, attitude and practices (KAPs).	25074325	Bamaga OA, Mahdy MA, Mahmud R, Lim YA.	Parasit Vectors. 2014 Jul 29;7:351. doi: 10.1186/1756-3305-7-351.	Parasit Vectors. 2014	No	3-4	Bamaga OA, Parasit Vectors. 2014	Yes	KAP-indicators	Yes
387	Independent origin of plasmodium falciparum antifolate super-resistance, Uganda, Tanzania, and Ethiopia.	25061906	Alifrangis M, Nag S, Schousboe ML, Ishengoma D, Lusingu J, Pota H, Kavishe RA, Pearce R, Ord R, Lynch C, Dejene S, Cox J, Rwakimari J, Minja DT, Lemnge MM, Roper C.	Emerg Infect Dis. 2014 Aug;20(8):1280-6. doi: 10.3201/eid2008.131897.	Emerg Infect Dis. 2014	No	3-4	Alifrangis M, Emerg Infect Dis. 2014	No	Other	No
388	Effectiveness of post-campaign, door-to-door, hang-up, and communication interventions to increase long-lasting, insecticidal bed net utilization in Togo (2011-2012): a cluster randomized, control trial.	25005572	Desrochers RE, Siekmans K, Berti PR, Bramhill K, Buchan SA, Battah GK, Gbetoglo D, Vignikin K, Sabino A.	Malar J. 2014 Jul 9;13:260. doi: 10.1186/1475-2875-13-260.	Malar J. 2014	No	3-4	Desrochers RE, Malar J. 2014	Yes	Efficacy	No
389	Development and optimization of the Suna trap as a tool for mosquito monitoring and control.	24998771	Hiscox A, Otieno B, Kibet A, Mweresa CK, Omusula P, Geier M, Rose A, Mukabana WR, Takken W.	Malar J. 2014 Jul 7;13:257. doi: 10.1186/1475-2875-13-257.	Malar J. 2014	No	3-4	Hiscox A, Malar J. 2014	Yes	Entomo	No
390	A phase III trial to evaluate the efficacy, fabric integrity and community acceptance of Netprotect using a recommended long-lasting insecticidal net as positive control.	24998677	Van Roey K, Sovannaroth S, Sochantha T, Touch MS, Pigeon O, Sluydts V, Durnez L, Coosemans M.	Malar J. 2014 Jul 7;13:256. doi: 10.1186/1475-2875-13-256.	Malar J. 2014	No	3	Van Roey K, Malar J. 2014	Yes	Entomo	No
391	Household malaria knowledge and its association with bednet ownership in settings without large-scale distribution programs: Evidence from rural Madagascar.	24976960	Krezanoski PJ, Tsai AC, Hamer DH, Comfort AB, Bangsberg DR.	J Glob Health. 2014 Jun;4(1):010401. doi: 10.7189/jogh.04.010401.	J Glob Health. 2014	No	3	Krezanoski PJ, J Glob Health. 2014	Yes	KAP-indicators	Yes
392	Effectiveness of intermittent preventive treatment with sulfadoxine-pyrimethamine during pregnancy on placental malaria, maternal anaemia and birthweight in areas with high and low malaria transmission intensity in Tanzania.	24965022	Mosha D, Chilongola J, Ndeserua R, Mwingira F, Genton B.	Trop Med Int Health. 2014 Sep;19(9):1048-56. doi: 10.1111/tmi.12349. Epub 2014 Jun 26.	Trop Med Int Health. 2014	No	3-4	Mosha D, Trop Med Int Health. 2014	Yes	Effectiveness	Yes	CSS	Yes	Tanzania	Pregnant women	Subdistrict		350	Placental malaria	No		No	Logistic regression																										350
393	High prevalence of asymptomatic malaria in apparently healthy schoolchildren in Aliero, Kebbi state, Nigeria.	24947220	Singh R, Godson II, Singh S, Singh RB, Isyaku NT, Ebere UV.	J Vector Borne Dis. 2014 Jun;51(2):128-32.	J Vector Borne Dis. 2014	No	3	Singh R, J Vector Borne Dis. 2014	Yes	Effectiveness	Yes	CSS	No	Nigeria	Children 3-15	City		198	Infection (smear)	No		No	Chi square	198	118	0.27	0.12	0.59	Bed net use
394	Knowledge, attitudes and practices of malaria control among communities from the health district of ForÌ©cariah in the Republic of Guinea, West Africa.	24947219	Ruberto I, Camara S, Banek K, Loua MK.	J Vector Borne Dis. 2014 Jun;51(2):119-27.	J Vector Borne Dis. 2014	No	3	Ruberto I, J Vector Borne Dis. 2014	Yes	KAP-indicators	No
395	Factors influencing urban malaria: a comparative study of two communities in the Accra Metropolis.	24940323	Brenyah RC, Osakunor DN, Ephraim RK.	Afr Health Sci. 2013 Dec;13(4):992-8. doi: 10.4314/ahs.v13i4.19.	Afr Health Sci. 2013	No	3	Brenyah RC, Afr Health Sci. 2013	Yes	KAP-indicators	No	CSS	No	Ghana	All	City		400	Infection (smear)	No
396	Utilisation of insecticide treated nets among pregnant women in Gulu: a post conflict district in northern Uganda.	24940319	Obol JH, Ononge S, Orach CG.	Afr Health Sci. 2013 Dec;13(4):962-9. doi: 10.4314/ahs.v13i4.15.	Afr Health Sci. 2013	No	3	Obol JH, Afr Health Sci. 2013	Yes	KAP-indicators	No
397	Placental malaria is rare among Zanzibari pregnant women who did not receive intermittent preventive treatment in pregnancy.	24891469	Plotkin M, Said K, Msellem MI, Chase RP, Hendler N, Khamis AR, Roman E, Kitojo C, Schwartz AC, Gutman J, McElroy PD.	Am J Trop Med Hyg. 2014 Aug;91(2):367-73. doi: 10.4269/ajtmh.13-0586. Epub 2014 Jun 2.	Am J Trop Med Hyg. 2014	No	3	Plotkin M, Am J Trop Med Hyg. 2014	Yes	Impact	No
398	Ecological niche and potential distribution of Anopheles arabiensis in Africa in 2050.	24888886	Drake JM, Beier JC.	Malar J. 2014 Jun 3;13:213. doi: 10.1186/1475-2875-13-213.	Malar J. 2014	No	3-4	Drake JM, Malar J. 2014	No	Other	No
399	Challenges in universal coverage and utilization of insecticide-treated bed nets in migrant plantation workers in Myanmar.	24888548	Nyunt MH, Aye KM, Kyaw MP, Kyaw TT, Hlaing T, Oo K, Zaw NN, Aye TT, San NA.	Malar J. 2014 Jun 2;13:211. doi: 10.1186/1475-2875-13-211.	Malar J. 2014	No	3-4	Nyunt MH, Malar J. 2014	No	Other	No
400	A household randomized, controlled trial of the efficacy of 0.03% transfluthrin coils alone and in combination with long-lasting insecticidal nets on the incidence of Plasmodium falciparum and Plasmodium vivax malaria in Western Yunnan Province, China.	24885993	Hill N, Zhou HN, Wang P, Guo X, Carneiro I, Moore SJ.	Malar J. 2014 May 31;13:208. doi: 10.1186/1475-2875-13-208.	Malar J. 2014	No	3-4	Hill N, Malar J. 2014	Yes	Efficacy	Yes
401	Knowledge, attitudes and practices of malaria in Colombia.	24885909	Forero DA, Chaparro PE, Vallejo AF, Benavides Y, GutiÌ©rrez JB, ArÌ©valo-Herrera M, Herrera S.	Malar J. 2014 May 1;13:165. doi: 10.1186/1475-2875-13-165.	Malar J. 2014	No	3	Forero DA, Malar J. 2014	Yes	KAP-indicators	No	CSS	No	Colombia
402	Long-lasting insecticide-treated bed net ownership and use among children under five years of age following a targeted distribution in central Uganda.	24885881	Wanzira H, Yeka A, Kigozi R, Rubahika D, Nasr S, Sserwanga A, Kamya M, Filler S, Dorsey G, Steinhardt L.	Malar J. 2014 May 19;13:185. doi: 10.1186/1475-2875-13-185.	Malar J. 2014	No	3	Wanzira H, Malar J. 2014	Yes	KAP-indicators	Yes
403	Education and knowledge helps combating malaria, but not degedege: a cross-sectional study in Rufiji, Tanzania.	24885180	SpjeldnÌ_s AO, Kitua AY, Blomberg B.	Malar J. 2014 May 28;13:200. doi: 10.1186/1475-2875-13-200.	Malar J. 2014	No	3	SpjeldnÌ_s AO, Malar J. 2014	Yes	KAP-indicators	No
404	Laboratory and field evaluation of the impact of washings on the effectiveness of LifeNetå¨, Olysetå¨ and PermaNetå¨ 2.0 in two areas, where there is a high level of resistance of Anopheles gambiae to pyrethroids, Benin, West Africa.	24884502	Agossa FR, Padonou GG, Gnanguenon V, OkÌ©-Agbo F, Zola-Sahossi J, DÌ¬gnonvi H, Salako A, SÌ¬zonlin M, AkogbÌ©to MC.	Malar J. 2014 May 27;13:193. doi: 10.1186/1475-2875-13-193.	Malar J. 2014	No	3-4	Agossa FR, Malar J. 2014	Yes	Entomo	No
405	A Bayesian multinomial modeling of spatial pattern of co-morbidity of malaria and non-malarial febrile illness among young children in Nigeria.	24849126	Gayawan E, Arogundade ED, Adebayo SB.	Trans R Soc Trop Med Hyg. 2014 Jul;108(7):415-24. doi: 10.1093/trstmh/tru068. Epub 2014 May 20.	Trans R Soc Trop Med Hyg. 2014	No	3	Gayawan E, Trans R Soc Trop Med Hyg. 2014	No
406	[Profile of cytokines associated with protection against malaria episodes during pregnancy in hypo-endemic area in Senegal].	24842755	Ndiaye M, Ndiaye JL, Tine R, Sylla K, Faye B, Diouf I, Sow D, Lo AC, Abiola A, Dieng Y, Gaye O.	Bull Soc Pathol Exot. 2014 Aug;107(3):159-64. doi: 10.1007/s13149-014-0365-6. Epub 2014 May 19. French.	Bull Soc Pathol Exot. 2014	No	3	Ndiaye M, Bull Soc Pathol Exot. 2014	No
407	Clustering of vector control interventions has important consequences for their effectiveness: a modelling study.	24823656	Lutambi AM, Chitnis N, Briet OJ, Smith TA, Penny MA.	PLoS One. 2014;9(5):e97065. doi: 10.1371/journal.pone.0097065. Erratum in: PLoS One. 2014; 9(6): e101625.	PLoS One. 2014	No	3-4	Lutambi AM, PLoS One. 2014	Yes	Model	Yes
408	The role of vector control in stopping the transmission of malaria: threats and opportunities.	24821917	Hemingway J.	Philos Trans R Soc Lond B Biol Sci. 2014 May 12;369(1645):20130431. doi: 10.1098/rstb.2013.0431. Print 2014. Review.	Philos Trans R Soc Lond B Biol Sci. 2014	No	3-4	Hemingway J. Philos Trans R Soc Lond B Biol Sci. 2014	Yes	Other	No
409	A cohort study of Plasmodium falciparum malaria in pregnancy and associations with uteroplacental blood flow and fetal anthropometrics in Kenya.	24792408	McClure EM, Meshnick SR, Lazebnik N, Mungai P, King CL, Hudgens M, Goldenberg RL, Siega-Riz AM, Dent AE.	Int J Gynaecol Obstet. 2014 Jul;126(1):78-82. doi: 10.1016/j.ijgo.2014.01.016. Epub 2014 Apr 3.	Int J Gynaecol Obstet. 2014	No	3	McClure EM, Int J Gynaecol Obstet. 2014	Yes	Effectiveness	Yes	Cohort	No	Kenya	Pregnant women	City		813	Infection Pf (PCR)	No		No	Logistic regression	799	87	0.584795	0.392157	0.877193	Bed net use
410	Antenatal care visit attendance, intermittent preventive treatment during pregnancy (IPTp) and malaria parasitaemia at delivery.	24779545	Anchang-Kimbi JK, Achidi EA, Apinjoh TO, Mugri RN, Chi HF, Tata RB, Nkegoum B, Mendimi JM, Sverremark-EkstrÌm E, Troye-Blomberg M.	Malar J. 2014 Apr 30;13:162. doi: 10.1186/1475-2875-13-162.	Malar J. 2014	No	3	Anchang-Kimbi JK, Malar J. 2014	Yes	Effectiveness	Yes	CSS	No	Cameroon	Women delivering at HF	City		287	Infection (smear)	Yes	No mesure of association IPTp-infection, insufficient data disclosed	No	Chi square
411	Prevalence of malaria and anaemia among HIV infected pregnant women receiving co-trimoxazole prophylaxis in Tanzania: a cross sectional study in Kinondoni Municipality.	24761799	Manyanga VP, Minzi O, Ngasala B.	BMC Pharmacol Toxicol. 2014 Apr 24;15:24. doi: 10.1186/2050-6511-15-24.	BMC Pharmacol Toxicol. 2014	No	3-4	Manyanga VP, BMC Pharmacol Toxicol. 2014	Yes	Effectiveness	Yes	CSS	Yes	Tanzania	Pregnant women	District		420	Infection (RDT)	No		No	Logistic regression																										420
412	Socioeconomic factors, attitudes and practices associated with malaria prevention in the coastal plain of Chiapas, Mexico.	24758230	Mora-Ruiz M, Penilla RP, OrdÌ_Ì±ez JG, LÌ_pez AD, Solis F, Torres-Estrada JL, RodrÌ_guez AD.	Malar J. 2014 Apr 23;13:157. doi: 10.1186/1475-2875-13-157.	Malar J. 2014	No	3	Mora-Ruiz M, Malar J. 2014	Yes	KAP-indicators	No
413	High levels of sulphadoxine-pyrimethamine resistance Pfdhfr-Pfdhps quintuple mutations: a cross sectional survey of six regions in Tanzania.	24751352	Matondo SI, Temba GS, Kavishe AA, Kauki JS, Kalinga A, van Zwetselaar M, Reyburn H, Kavishe RA.	Malar J. 2014 Apr 21;13:152. doi: 10.1186/1475-2875-13-152.	Malar J. 2014	No	3-4	Matondo SI, Malar J. 2014	No	Other	No
414	Indoor residual spraying in combination with insecticide-treated nets compared to insecticide-treated nets alone for protection against malaria: a cluster randomised trial in Tanzania.	24736370	West PA, Protopopoff N, Wright A, Kivaju Z, Tigererwa R, Mosha FW, Kisinza W, Rowland M, Kleinschmidt I.	PLoS Med. 2014 Apr;11(4):e1001630. doi: 10.1371/journal.pmed.1001630.	PLoS Med. 2014	No	3-4	West PA, PLoS Med. 2014	Yes	Efficacy	Yes
415	Application of loop analysis for evaluation of malaria control interventions.	24713031	Yasuoka J, Jimba M, Levins R.	Malar J. 2014 Apr 9;13:140. doi: 10.1186/1475-2875-13-140.	Malar J. 2014	No	3-4	Yasuoka J, Malar J. 2014	No	Other	No
416	Asymptomatic Plasmodium falciparum infection is associated with anaemia in pregnancy and can be more cost-effectively detected by rapid diagnostic test than by microscopy in Kinshasa, Democratic Republic of the Congo.	24690179	Matangila JR, Lufuluabo J, Ibalanky AL, InocÌ»ncio da Luz RA, Lutumba P, Van Geertruyden JP.	Malar J. 2014 Apr 2;13:132. doi: 10.1186/1475-2875-13-132.	Malar J. 2014	No	3-4	Matangila JR, Malar J. 2014	Yes	Effectiveness	Yes	CSS	No	DRC	Pregnant women	Subdistrict		332	Infection (smear)	No		Yes	Logistic regression	332	72	0.4	0.2	0.7	Bednet use
417	Effect of combining mosquito repellent and insecticide treated net on malaria prevalence in Southern Ethiopia: a cluster-randomised trial.	24678612	Deressa W, Yihdego YY, Kebede Z, Batisso E, Tekalegne A, Dagne GA.	Parasit Vectors. 2014 Mar 28;7:132. doi: 10.1186/1756-3305-7-132.	Parasit Vectors. 2014	No	3-4	Deressa W, Parasit Vectors. 2014	Yes	Efficacy	Yes	Cluster RCT	Yes	Ethiopia	All	District		3078	Infection (smear)	No		Yes																				Logistic regression mixed effect	9235	109	0.66	0.45	0.97	Study arm LLIN+repellent vs LLIN only
417	Effect of combining mosquito repellent and insecticide treated net on malaria prevalence in Southern Ethiopia: a cluster-randomised trial.	24678612	Deressa W, Yihdego YY, Kebede Z, Batisso E, Tekalegne A, Dagne GA.	Parasit Vectors. 2014 Mar 28;7:132. doi: 10.1186/1756-3305-7-132.	Parasit Vectors. 2014	No	3-4	Deressa W, Parasit Vectors. 2014	Yes	Effectiveness	Yes	CSS	No	Ethiopia	All	District		3078	Infection (smear)	No		Yes	Logistic regression mixed effect	9235	109	0.76	0.53	1.09	LLIN ownership	Logistic regression mixed effect	9235	109	1.26	0.68	2.35	Village targeted for IRS
418	A push-pull system to reduce house entry of malaria mosquitoes.	24674451	Menger DJ, Otieno B, de Rijk M, Mukabana WR, van Loon JJ, Takken W.	Malar J. 2014 Mar 27;13:119. doi: 10.1186/1475-2875-13-119.	Malar J. 2014	No	3-4	Menger DJ, Malar J. 2014	No	Entomo	No
419	Substantial increase in mutations in the genes pfdhfr and pfdhps puts sulphadoxine-pyrimethamine-based intermittent preventive treatment for malaria at risk in Burkina Faso.	24674355	Geiger C, Compaore G, Coulibaly B, Sie A, Dittmer M, Sanchez C, Lanzer M, JÌ_nisch T.	Trop Med Int Health. 2014 Jun;19(6):690-697. doi: 10.1111/tmi.12305. Epub 2014 Mar 27.	Trop Med Int Health. 2014	No	3-4	Geiger C, Trop Med Int Health. 2014	No	Other	No
420	Effectiveness of antenatal clinics to deliver intermittent preventive treatment and insecticide treated nets for the control of malaria in pregnancy in Mali: a household survey.	24651078	Hill J, Kayentao K, TourÌ© M, Diarwara S, Bruce J, Smedley J, Doumbo OK, ter Kuile FO, Webster J.	PLoS One. 2014;9(3):e92102. doi: 10.1371/journal.pone.0092102.	PLoS One. 2014	No	3-4	Hill J, PLoS One. 2014	Yes	KAP-indicators	Yes
421	Willingness to pay for insecticide-treated nets in Berehet District, Amhara Region, Northern Ethiopia: implication of social marketing.	24591802	Aleme A, Girma E, Fentahun N.	Ethiop J Health Sci. 2014 Jan;24(1):75-84.	Ethiop J Health Sci. 2014	No	3	Aleme A, Ethiop J Health Sci. 2014	No
422	Insecticide resistance of Anopheles sinensis and An. vagus in Hainan Island, a malaria-endemic area of China.	24589247	Qin Q, Li Y, Zhong D, Zhou N, Chang X, Li C, Cui L, Yan G, Chen XG.	Parasit Vectors. 2014 Mar 3;7:92. doi: 10.1186/1756-3305-7-92.	Parasit Vectors. 2014	No	3-4	Qin Q, Parasit Vectors. 2014	No	Entomo	No
423	The association of parasitic infections in pregnancy and maternal and fetal anemia: a cohort study in coastal Kenya.	24587473	McClure EM, Meshnick SR, Mungai P, Malhotra I, King CL, Goldenberg RL, Hudgens MG, Siega-Riz AM, Dent AE.	PLoS Negl Trop Dis. 2014 Feb;8(2):e2724. doi: 10.1371/journal.pntd.0002724.	PLoS Negl Trop Dis. 2014	No	3	McClure EM, PLoS Negl Trop Dis. 2014	Yes	Other	No
424	Impact of long-lasting, insecticidal nets on anaemia and prevalence of Plasmodium falciparum among children under five years in areas with highly resistant malaria vectors.	24581394	Tokponnon FT, OgouyÌ©mi AH, Sissinto Y, Sovi A, Gnanguenon V, CornÌ©lie S, AdÌ©othy AA, OssÌ¬ R, Wakpo A, GbÌ©nou D, Oke M, Kinde-Gazard D, Kleinschmidt I, Akogbeto MC, Massougbodji A.	Malar J. 2014 Mar 1;13:76. doi: 10.1186/1475-2875-13-76.	Malar J. 2014	No	3-4	Tokponnon FT, Malar J. 2014	Yes	Effectiveness	Yes	CSS	Yes	Benin	U5	District (2)		420	Infection (smear)	No		No	Logistic regression univariate	420	135	0.555556	0.357143	0.909091	LLIN use
424	Impact of long-lasting, insecticidal nets on anaemia and prevalence of Plasmodium falciparum among children under five years in areas with highly resistant malaria vectors.	24581394	Tokponnon FT, OgouyÌ©mi AH, Sissinto Y, Sovi A, Gnanguenon V, CornÌ©lie S, AdÌ©othy AA, OssÌ¬ R, Wakpo A, GbÌ©nou D, Oke M, Kinde-Gazard D, Kleinschmidt I, Akogbeto MC, Massougbodji A.	Malar J. 2014 Mar 1;13:76. doi: 10.1186/1475-2875-13-76.	Malar J. 2014	No	3-4	Tokponnon FT, Malar J. 2014	Yes	Effectiveness	Yes	CSS	Yes	Benin	U5	District (2)		580	Infection (smear)	No		No	Logistic regression univariate	580	89	0.357143	0.222222	0.588235	LLIN use
425	Evaluation of a universal long-lasting insecticidal net (LLIN) distribution campaign in Ghana: cost effectiveness of distribution and hang-up activities.	24581249	Smith Paintain L, Awini E, Addei S, Kukula V, Nikoi C, Sarpong D, Kwesi Manyei A, Yayemain D, Rusamira E, Agborson J, Baffoe-Wilmot A, Bart-Plange C, Chatterjee A, Gyapong M, Mangham-Jefferies L.	Malar J. 2014 Feb 28;13:71. doi: 10.1186/1475-2875-13-71.	Malar J. 2014	No	3-4	Smith Paintain L, Malar J. 2014	No	Other	No
426	Cost-effectiveness analysis of vaccinating children in Malawi with RTS,S vaccines in comparison with long-lasting insecticide-treated nets.	24564883	Seo MK, Baker P, Ngo KN.	Malar J. 2014 Feb 24;13:66. doi: 10.1186/1475-2875-13-66.	Malar J. 2014	No	3-4	Seo MK, Malar J. 2014	No	Other	No
427	Microdistribution of the resistance of malaria vectors to deltamethrin in the region of Plateau (southeastern Benin) in preparation for an assessment of the impact of resistance on the effectiveness of Long Lasting Insecticidal Nets (LLINs).	24564260	Sovi A, DjÌ¬gbÌ¬ I, Soumanou L, Tokponnon F, Gnanguenon V, AzondÌ©kon R, OkÌ©-Agbo F, OkÌ¬ M, AdÌ©choubou A, Massougbodji A, Corbel V, AkogbÌ©to M.	BMC Infect Dis. 2014 Feb 25;14:103. doi: 10.1186/1471-2334-14-103.	BMC Infect Dis. 2014	No	3-4	Sovi A, BMC Infect Dis. 2014	No	Other	No
428	Impacts of insecticide treated bed nets on Anopheles gambiae s.l. populations in Mbita district and Suba district, Western Kenya.	24517160	Futami K, Dida GO, Sonye GO, Lutiali PA, Mwania MS, Wagalla S, Lumumba J, Kongere JO, Njenga SM, Minakawa N.	Parasit Vectors. 2014 Feb 11;7:63. doi: 10.1186/1756-3305-7-63.	Parasit Vectors. 2014	No	3	Futami K, Parasit Vectors. 2014	No
429	Is housing quality associated with malaria incidence among young children and mosquito vector numbers? Evidence from Korogwe, Tanzania.	24505285	Liu JX, Bousema T, Zelman B, Gesase S, Hashim R, Maxwell C, Chandramohan D, Gosling R.	PLoS One. 2014;9(2):e87358. doi: 10.1371/journal.pone.0087358.	PLoS One. 2014	No	3	Liu JX, PLoS One. 2014	Yes	Other	Yes
430	Characterization of anopheline (Diptera: Culicidae) larval habitats in Nouakchott, Mauritania.	24499854	Salem OA, Khadijetou ML, Moina MH, Lassana K, SÌ©bastien B, Ousmane F, Ali OM.	J Vector Borne Dis. 2013 Dec;50(4):302-6.	J Vector Borne Dis. 2013	No	3	Salem OA, J Vector Borne Dis. 2013	No
431	Evaluation of the coverage and effective use rate of long-lasting insecticidal nets after nation-wide scale up of their distribution in Benin.	24499613	Tokponnon FT, Aholoukpe B, Denon EY, Gnanguenon V, Bokossa A, N'guessan R, Oke M, Gazard DK, Akogbeto MC.	Parasit Vectors. 2013 Sep 16;6(1):265. doi: 10.1186/1756-3305-6-265.	Parasit Vectors. 2013	No	3	Tokponnon FT, Parasit Vectors. 2013	Yes	KAP-indicators	No
432	Impact of operational effectiveness of long-lasting insecticidal nets (LLINs) on malaria transmission in pyrethroid-resistant areas.	24499508	Sovi A, AzondÌ©kon R, AÌøkpon RY, GovoÌ©tchan R, Tokponnon F, Agossa F, Salako AS, OkÌ©-Agbo F, AholoukpÌ¬ B, OkÌ¬ M, GbÌ©nou D, Massougbodji A, AkogbÌ©to M.	Parasit Vectors. 2013 Nov 4;6(1):319. doi: 10.1186/1756-3305-6-319.	Parasit Vectors. 2013	No	3-4	Sovi A, Parasit Vectors. 2013	Yes	Entomo	No
433	Mosquito nets treated with a mixture of chlorfenapyr and alphacypermethrin control pyrethroid resistant Anopheles gambiae and Culex quinquefasciatus mosquitoes in West Africa.	24498360	N'Guessan R, Ngufor C, Kudom AA, Boko P, Odjo A, Malone D, Rowland M.	PLoS One. 2014;9(2):e87710. doi: 10.1371/journal.pone.0087710.	PLoS One. 2014	No	3-4	N'Guessan R, PLoS One. 2014	No	Entomo	No
434	Perceptions of malaria in pregnancy and acceptability of preventive interventions among Mozambican pregnant women: implications for effectiveness of malaria control in pregnancy.	24498268	Boene H, GonzÌÁlez R, ValÌÁ A, RupÌ©rez M, Velasco C, Machevo S, Sacoor C, Sevene E, Macete E, MenÌ©ndez C, Munguambe K.	PLoS One. 2014;9(2):e86038. doi: 10.1371/journal.pone.0086038.	PLoS One. 2014	No	3-4	Boene H, PLoS One. 2014	No	Other	No
435	Parasite clearance following treatment with sulphadoxine-pyrimethamine for intermittent preventive treatment in Burkina-Faso and Mali: 42-day in vivo follow-up study.	24484467	Coulibaly SO, Kayentao K, Taylor S, Guirou EA, Khairallah C, Guindo N, Djimde M, Bationo R, Soulama A, Dabira E, Barry B, Niangaly M, Diakite H, Konate S, Keita M, Traore B, Meshnick SR, Magnussen P, Doumbo OK, ter Kuile FO.	Malar J. 2014 Jan 31;13:41. doi: 10.1186/1475-2875-13-41.	Malar J. 2014	No	3-4	Coulibaly SO, Malar J. 2014	No	Efficacy	No
436	Ownership and use of long-lasting insecticidal nets for malaria prevention in Butajira area, south-central Ethiopia: complex samples data analysis.	24479770	Woyessa A, Deressa W, Ali A, LindtjÌürn B.	BMC Public Health. 2014 Jan 31;14:99. doi: 10.1186/1471-2458-14-99.	BMC Public Health. 2014	No	3	Woyessa A, BMC Public Health. 2014	Yes	KAP-indicators	No
437	Efficacy of various insecticides recommended for indoor residual spraying: pirimiphos methyl, potential alternative to bendiocarb for pyrethroid resistance management in Benin, West Africa.	24463582	Agossa FR, AÌøkpon R, AzondÌ©kon R, Govoetchan R, Padonnou GG, Oussou O, OkÌ©-Agbo F, AkogbÌ©to MC.	Trans R Soc Trop Med Hyg. 2014 Feb;108(2):84-91. doi: 10.1093/trstmh/trt117.	Trans R Soc Trop Med Hyg. 2014	No	3-4	Agossa FR, Trans R Soc Trop Med Hyg. 2014	Yes	Entomo	No
438	Health facility-based data on women receiving sulphadoxine-pyrimethamine during pregnancy in Tanzania: lessons to learn from a cross-sectional survey in Mkuranga and Mufindi districts and other national survey reports.	24433529	Mubyazi GM, Byskov J, Magnussen P, Bygbjerg IC, Ijumba JN, Marero M, Mboera LE, Molteni F, Bloch P.	Reprod Health. 2014 Jan 16;11(1):6. doi: 10.1186/1742-4755-11-6.	Reprod Health. 2014	No	3	Mubyazi GM, Reprod Health. 2014	Yes	KAP-indicators	No
439	INFRAVEC: research capacity for the implementation of genetic control of mosquitoes.	24428829	Crisanti A.	Pathog Glob Health. 2013 Dec;107(8):458-62. doi: 10.1179/2047772413Z.000000000174.	Pathog Glob Health. 2013	No	3-4	Crisanti A. Pathog Glob Health. 2013	No	Other	No
440	Factors affecting uptake of optimal doses of sulphadoxine-pyrimethamine for intermittent preventive treatment of malaria in pregnancy in six districts of Tanzania.	24423279	Exavery A, Mbaruku G, Mbuyita S, Makemba A, Kinyonge IP, Kweka H.	Malar J. 2014 Jan 14;13:22. doi: 10.1186/1475-2875-13-22.	Malar J. 2014	No	3	Exavery A, Malar J. 2014	No
441	Psychosocial, behavioural and health system barriers to delivery and uptake of intermittent preventive treatment of malaria in pregnancy in Tanzania - viewpoints of service providers in Mkuranga and Mufindi districts.	24410770	Mubyazi GM, Bloch P.	BMC Health Serv Res. 2014 Jan 13;14:15. doi: 10.1186/1472-6963-14-15.	BMC Health Serv Res. 2014	No	3	Mubyazi GM, BMC Health Serv Res. 2014	No
442	Update on diagnostic and treatment of uncomplicated and complicated malaria in adults and selected vulnerable populations.	24387665	Botha P, Bottieau E, Uthman O, Obike U, Nachega JB.	Infect Disord Drug Targets. 2013 Aug;13(4):278-91. Review.	Infect Disord Drug Targets. 2013	No	3	Botha P, Infect Disord Drug Targets. 2013	No
443	Early childhood malaria prevention and children's patterns of school leaving in the Gambia.	24383790	Zuilkowski SS, Jukes MC.	Br J Educ Psychol. 2014 Sep;84(Pt 3):483-501. doi: 10.1111/bjep.12033. Epub 2014 Jan 3.	Br J Educ Psychol. 2014	No	3	Zuilkowski SS, Br J Educ Psychol. 2014	Yes	Other	No
444	Households with young children and use of freely distributed bednets in rural Madagascar.	24366350	Krezanoski PJ, Comfort AB, Tsai AC, Bangsberg DR.	Int Health. 2014 Mar;6(1):29-34. doi: 10.1093/inthealth/iht033. Epub 2013 Dec 22.	Int Health. 2014	No	3	Krezanoski PJ, Int Health. 2014	Yes	KAP-indicators	Yes
445	Malaria control in Botswana, 2008-2012: the path towards elimination.	24359262	Simon C, Moakofhi K, Mosweunyane T, Jibril HB, Nkomo B, Motlaleng M, Ntebela DS, Chanda E, Haque U.	Malar J. 2013 Dec 20;12:458. doi: 10.1186/1475-2875-12-458.	Malar J. 2013	No	3	Simon C, Malar J. 2013	No
446	Effectiveness of co-trimoxazole to prevent Plasmodium falciparum malaria in HIV-positive pregnant women in sub-Saharan Africa: an open-label, randomized controlled trial.	24336820	Klement E, PitchÌ© P, Kendjo E, Singo A, D'Almeida S, Akouete F, Akpaloo Y, Tossa K, Prince-Agbodjan S, Patassi A, Caumes E.	Clin Infect Dis. 2014 Mar;58(5):651-9. doi: 10.1093/cid/cit806. Epub 2013 Dec 12.	Clin Infect Dis. 2014	No	3-4	Klement E, Clin Infect Dis. 2014	No	Efficacy	No
447	Awareness, ownership and utilization of insecticide treated nets in Abavo community of Delta State.	24283094	Okoh CE, Duru CB, Awunor NS, Abah SO, Enahoro FO, Abejegah C, Naiho A.	Niger J Med. 2013 Oct-Dec;22(4):326-31.	Niger J Med. 2013	No	3	Okoh CE, Niger J Med. 2013	Yes	KAP-indicators	No
448	N-player mosquito net game: individual and social rationality in the misuse of insecticide-treated nets.	24239958	Honjo K, Satake A.	J Theor Biol. 2014 Feb 7;342:39-46. doi: 10.1016/j.jtbi.2013.11.001. Epub 2013 Nov 13.	J Theor Biol. 2014	No	3-4	Honjo K, J Theor Biol. 2014	Yes	Model	Yes
449	Do malaria vector control measures impact disease-related behaviour and knowledge? Evidence from a large-scale larviciding intervention in Tanzania.	24237682	Maheu-Giroux M, Castro MC.	Malar J. 2013 Nov 15;12:422. doi: 10.1186/1475-2875-12-422.	Malar J. 2013	No	3	Maheu-Giroux M, Malar J. 2013	Yes	KAP-indicators	Yes
450	Impact of pregnancy-associated malaria on infant malaria infection in southern Benin.	24236190	Borgella S, Fievet N, Huynh BT, Ibitokou S, Hounguevou G, Affedjou J, Sagbo JC, Houngbegnon P, Guezo-MÌ©vo B, Massougbodji A, Luty AJ, Cot M, Deloron P.	PLoS One. 2013;8(11):e80624. doi: 10.1371/journal.pone.0080624.	PLoS One. 2013	No	3	Borgella S, PLoS One. 2013	Yes	Other	No
451	Predictors of long-lasting insecticide-treated bed net ownership and utilization: evidence from community-based cross-sectional comparative study, Southwest Ethiopia.	24206749	Sena LD, Deressa WA, Ali AA.	Malar J. 2013 Nov 9;12:406. doi: 10.1186/1475-2875-12-406.	Malar J. 2013	No	3-4	Sena LD, Malar J. 2013	Yes	KAP-indicators	No
452	Utilization of malaria prevention methods by pregnant women in Yaounde.	24198885	Bisong CE, Dongmo CM.	Pan Afr Med J. 2013;15:89. doi: 10.11604/pamj.2013.15.89.2324.	Pan Afr Med J. 2013	No	3	Bisong CE, Pan Afr Med J. 2013	Yes	KAP-indicators	No
453	The demographics of human and malaria movement and migration patterns in East Africa.	24191976	Pindolia DK, Garcia AJ, Huang Z, Smith DL, Alegana VA, Noor AM, Snow RW, Tatem AJ.	Malar J. 2013 Nov 5;12:397. doi: 10.1186/1475-2875-12-397.	Malar J. 2013	No	3-4	Pindolia DK, Malar J. 2013	No	Other	No
454	Predictors of indoor insecticides spray utilization in the prevention of malaria related mosquito bites in Ogun State, Nigeria: a community based study.	24180148	Amoran OE, Ladi-Akinyemi AO, Fatugase OK.	Niger J Med. 2013 Jul-Sep;22(3):201-6.	Niger J Med. 2013	No	3	Amoran OE, Niger J Med. 2013	Yes	KAP-indicators	No
455	Monitoring malaria vector control interventions: effectiveness of five different adult mosquito sampling methods.	24180120	Onyango SA, Kitron U, Mungai P, Muchiri EM, Kokwaro E, King CH, Mutuku FM.	J Med Entomol. 2013 Sep;50(5):1140-51.	J Med Entomol. 2013	No	3-4	Onyango SA, J Med Entomol. 2013	No	Other	No
456	Epidemiology of malaria in an area of seasonal transmission in Niger and implications for the design of a seasonal malaria chemoprevention strategy.	24172107	Guillebaud J, Mahamadou A, Zamanka H, Katzelma M, Arzika I, Ibrahim ML, Eltahir EA, Labbo R, Druilhe P, Duchemin JB, Fandeur T.	Malar J. 2013 Oct 30;12:379. doi: 10.1186/1475-2875-12-379.	Malar J. 2013	No	3	Guillebaud J, Malar J. 2013	Yes	Other	No
457	The efficacy of long-lasting nets with declining physical integrity may be compromised in areas with high levels of pyrethroid resistance.	24156715	Ochomo EO, Bayoh NM, Walker ED, Abongo BO, Ombok MO, Ouma C, Githeko AK, Vulule J, Yan G, Gimnig JE.	Malar J. 2013 Oct 24;12:368. doi: 10.1186/1475-2875-12-368.	Malar J. 2013	No	3-4	Ochomo EO, Malar J. 2013	Yes	Entomo	No
458	Entomological determinants of insecticide-treated bed net effectiveness in Western Myanmar.	24119994	Smithuis FM, Kyaw MK, Phe UO, van der Broek I, Katterman N, Rogers C, Almeida P, Kager PA, Stepniewska K, Lubell Y, Simpson JA, White NJ.	Malar J. 2013 Oct 11;12:364. doi: 10.1186/1475-2875-12-364.	Malar J. 2013	No	3-4	Smithuis FM, Malar J. 2013	No	Entomo	No
459	The effect of insecticide-treated bed nets on the incidence and prevalence of malaria in children in an area of unstable seasonal transmission in western Myanmar.	24119916	Smithuis FM, Kyaw MK, Phe UO, van der Broek I, Katterman N, Rogers C, Almeida P, Kager PA, Stepniewska K, Lubell Y, Simpson JA, White NJ.	Malar J. 2013 Oct 11;12:363. doi: 10.1186/1475-2875-12-363.	Malar J. 2013	No	3-4	Smithuis FM, Malar J. 2013	Yes	Efficacy	Yes
460	Evaluation of new tools for malaria vector control in Cameroon: focus on long lasting insecticidal nets.	24086399	Etang J, Nwane P, Piameu M, Manga B, Souop D, Awono-Ambene P.	PLoS One. 2013;8(9):e74929. doi: 10.1371/journal.pone.0074929.	PLoS One. 2013	No	3	Etang J, PLoS One. 2013	Yes	Entomo	No
461	Malaria prevalence in north-eastern Nigeria: a cross-sectional study.	24083581	Houben CH, Fleischmann H, GÌ_ckel M.	Asian Pac J Trop Med. 2013 Nov;6(11):865-8. doi: 10.1016/S1995-7645(13)60154-6.	Asian Pac J Trop Med. 2013	No	3	Houben CH, Asian Pac J Trop Med. 2013	Yes	KAP-indicators	No
462	Agro-ecosystems impact malaria prevalence: large-scale irrigation drives vector population in western Ethiopia.	24083353	Jaleta KT, Hill SR, Seyoum E, Balkew M, Gebre-Michael T, Ignell R, Tekie H.	Malar J. 2013 Oct 2;12:350. doi: 10.1186/1475-2875-12-350.	Malar J. 2013	No	3	Jaleta KT, Malar J. 2013	No
463	Marked decline in malaria prevalence among pregnant women and their offspring from 1996 to 2010 on the south Kenyan Coast.	24080635	Kalayjian BC, Malhotra I, Mungai P, Holding P, King CL.	Am J Trop Med Hyg. 2013 Dec;89(6):1129-34. doi: 10.4269/ajtmh.13-0250. Epub 2013 Sep 30.	Am J Trop Med Hyg. 2013	No	3	Kalayjian BC, Am J Trop Med Hyg. 2013	No
464	Malaria vector control in South Africa.	24079634	Brooke B, Koekemoer L, Kruger P, Urbach J, Misiani E, Coetzee M.	S Afr Med J. 2013 Aug 29;103(10 Pt 2):784-8. doi: 10.7196/samj.7447.	S Afr Med J. 2013	No	3-4	Brooke B, S Afr Med J. 2013	No	Other	No
465	Perceptions of intermittent preventive treatment of malaria in pregnancy (IPTp) and barriers to adherence in Nasarawa and Cross River States in Nigeria.	24059757	Diala CC, Pennas T, Marin C, Belay KA.	Malar J. 2013 Sep 23;12:342. doi: 10.1186/1475-2875-12-342.	Malar J. 2013	No	3	Diala CC, Malar J. 2013	No
466	Timing of malaria infection during pregnancy has characteristic maternal, infant and placental outcomes.	24058614	Kalilani-Phiri L, Thesing PC, Nyirenda OM, Mawindo P, Madanitsa M, Membe G, Wylie B, Masonbrink A, Makwakwa K, Kamiza S, Muehlenbachs A, Taylor TE, Laufer MK.	PLoS One. 2013;8(9):e74643. doi: 10.1371/journal.pone.0074643.	PLoS One. 2013	No	3	Kalilani-Phiri L, PLoS One. 2013	Yes	Other	No
467	Declining burden of malaria over two decades in a rural community of Muheza district, north-eastern Tanzania.	24053121	Ishengoma DS, Mmbando BP, Segeja MD, Alifrangis M, Lemnge MM, Bygbjerg IC.	Malar J. 2013 Sep 22;12:338. doi: 10.1186/1475-2875-12-338.	Malar J. 2013	No	3	Ishengoma DS, Malar J. 2013	No
468	Compliance with intermittent presumptive treatment and insecticide treated nets use during pregnancy in Enugu State, Nigeria.	24043556	Onyeneho NG, Idemili-Aronu N, Okoye I, Ugwu C, Iremeka FU.	Matern Child Health J. 2014 Jul;18(5):1169-75. doi: 10.1007/s10995-013-1347-1.	Matern Child Health J. 2014	No	3	Onyeneho NG, Matern Child Health J. 2014	Yes	KAP-indicators	No
469	Characteristics of Nigerian women taking sulfadoxine/pyrimethamine twice during pregnancy for the prevention of malaria.	24041469	Onyeneho NG, Orji BC, Okeibunor JC, Brieger WR.	Int J Gynaecol Obstet. 2013 Nov;123(2):101-4. doi: 10.1016/j.ijgo.2013.05.019. Epub 2013 Aug 1.	Int J Gynaecol Obstet. 2013	No	3	Onyeneho NG, Int J Gynaecol Obstet. 2013	No
470	Prevalence of malaria and use of malaria risk reduction measures among resettled pregnant women in South Sudan.	24030272	Draebel T, Kueil BG, Meyrowitsch DW.	Int Health. 2013 Sep;5(3):211-6. doi: 10.1093/inthealth/iht008. Epub 2013 Jul 12.	Int Health. 2013	No	3	Draebel T, Int Health. 2013	Yes	KAP-indicators	No
471	Intermittent preventive therapy with sulfadoxine-pyrimethamine for malaria in pregnancy: a cross-sectional study from Tororo, Uganda.	24023811	Arinaitwe E, Ades V, Walakira A, Ninsiima B, Mugagga O, Patil TS, Schwartz A, Kamya MR, Nasr S, Chang M, Filler S, Dorsey G.	PLoS One. 2013;8(9):e73073. doi: 10.1371/journal.pone.0073073.	PLoS One. 2013	No	3-4	Arinaitwe E, PLoS One. 2013	Yes	Effectiveness	Yes	CSS	Yes	Uganda	Pregnant women	District		565	Placental malaria by any detection method, low birth weight, maternal peripheral parasitemia, or maternal anemia	No		Yes	Logistic regression																										565
472	Universal coverage with insecticide-treated nets - applying the revised indicators for ownership and use to the Nigeria 2010 malaria indicator survey data.	24020332	Kilian A, Koenker H, Baba E, Onyefunafoa EO, Selby RA, Lokko K, Lynch M.	Malar J. 2013 Sep 10;12:314. doi: 10.1186/1475-2875-12-314.	Malar J. 2013	No	3-4	Kilian A, Malar J. 2013	Yes	KAP-indicators	Yes
473	Mosquito larval source management for controlling malaria.	23986463	Tusting LS, Thwing J, Sinclair D, Fillinger U, Gimnig J, Bonner KE, Bottomley C, Lindsay SW.	Cochrane Database Syst Rev. 2013 Aug 29;8:CD008923. doi: 10.1002/14651858.CD008923.pub2. Review.	Cochrane Database Syst Rev. 2013	No	3-4	Tusting LS, Cochrane Database Syst Rev. 2013	Yes	Other	Yes
474	Effect of malaria transmission reduction by insecticide-treated bed nets (ITNs) on the genetic diversity of Plasmodium falciparum merozoite surface protein (MSP-1) and circumsporozoite (CSP) in western Kenya.	23978002	Kariuki SK, Njunge J, Muia A, Muluvi G, Gatei W, Ter Kuile F, Terlouw DJ, Hawley WA, Phillips-Howard PA, Nahlen BL, Lindblade KA, Hamel MJ, Slutsker L, Shi YP.	Malar J. 2013 Aug 27;12:295. doi: 10.1186/1475-2875-12-295.	Malar J. 2013	No	3-4	Kariuki SK, Malar J. 2013	No	Other	No
475	Impact of community-based larviciding on the prevalence of malaria infection in Dar es Salaam, Tanzania.	23977099	Maheu-Giroux M, Castro MC.	PLoS One. 2013;8(8):e71638. doi: 10.1371/journal.pone.0071638.	PLoS One. 2013	No	3-4	Maheu-Giroux M, PLoS One. 2013	Yes	Effectiveness	Yes	Stepped wedge	Yes	Tanzania	All	District		54537	Infection (smear)	No		Yes	Bayesian random effects logistic regression
475	Impact of community-based larviciding on the prevalence of malaria infection in Dar es Salaam, Tanzania.	23977099	Maheu-Giroux M, Castro MC.	PLoS One. 2013;8(8):e71638. doi: 10.1371/journal.pone.0071638.	PLoS One. 2013	No	3-4	Maheu-Giroux M, PLoS One. 2013	Yes	Effectiveness	Yes	CSS	Yes	Tanzania	All	District		54537	Infection (smear)	No		Yes	Bayesian random effects logistic regression	54537	4616	0.93	0.86	0.99	ITN use last night
476	Plasmodium falciparum mutant haplotype infection during pregnancy associated with reduced birthweight, Tanzania.	23969132	Minja DT, Schmiegelow C, Mmbando B, BostrÌm S, Oesterholt M, Magistrado P, Pehrson C, John D, Salanti A, Luty AJ, Lemnge M, Theander T, Lusingu J, Alifrangis M.	Emerg Infect Dis. 2013;19(9). doi: 10.3201/eid1909.130133.	Emerg Infect Dis. 2013	No	3	Minja DT, Emerg Infect Dis. 2013	No
477	Quantifying the mosquito's sweet tooth: modelling the effectiveness of attractive toxic sugar baits (ATSB) for malaria vector control.	23968494	Marshall JM, White MT, Ghani AC, Schlein Y, Muller GC, Beier JC.	Malar J. 2013 Aug 23;12:291. doi: 10.1186/1475-2875-12-291.	Malar J. 2013	No	3-4	Marshall JM, Malar J. 2013	No	Other	No
478	Effectiveness of two antifolate prophylactic strategies against malaria in HIV-positive pregnant women in Bangui, Central African Republic: study protocol for a randomized controlled trial (MACOMBA).	23945130	Manirakiza A, Sepou A, Serdouma E, Gondje S, Bata GG, Moussa S, Boulay A, Moyen JM, Sakanga O, Le-Fouler L, Kazanji M, Vray M.	Trials. 2013 Aug 14;14:255. doi: 10.1186/1745-6215-14-255.	Trials. 2013	No	3-4	Manirakiza A, Trials. 2013	No	Other	No
479	Community-wide distribution of long-lasting insecticidal nets can halt transmission of lymphatic filariasis in southeastern Nigeria.	23939708	Richards FO, Emukah E, Graves PM, Nkwocha O, Nwankwo L, Rakers L, Mosher A, Patterson A, Ozaki M, Nwoke BE, Ukaga CN, Njoku C, Nwodu K, Obasi A, Miri ES.	Am J Trop Med Hyg. 2013 Sep;89(3):578-87. doi: 10.4269/ajtmh.12-0775. Epub 2013 Aug 12.	Am J Trop Med Hyg. 2013	No	3	Richards FO, Am J Trop Med Hyg. 2013	No
480	Cell phone-based system (Chaak) for surveillance of immatures of dengue virus mosquito vectors.	23926788	Lozano-Fuentes S, Wedyan F, Hernandez-Garcia E, Sadhu D, Ghosh S, Bieman JM, Tep-Chel D, GarcÌ_a-RejÌ_n JE, Eisen L.	J Med Entomol. 2013 Jul;50(4):879-89.	J Med Entomol. 2013	No	3-4	Lozano-Fuentes S, J Med Entomol. 2013	No	Other	No
481	Selection of antimalarial drug resistance after intermittent preventive treatment of infants and children (IPTi/c) in Senegal.	23916206	Ndiaye M, Tine R, Faye B, Ndiaye JL, Diouf I, Lo AC, Sylla K, Dieng Y, Hallett R, Alifrangis M, Gaye O.	C R Biol. 2013 May-Jun;336(5-6):295-300. doi: 10.1016/j.crvi.2013.04.016. Epub 2013 Jul 18.	C R Biol. 2013	No	3	Ndiaye M, C R Biol. 2013	No
482	Factors associated with utilization of sulphadoxine-pyrimethamine during pregnancy among women in Kenya: a cross-sectional study.	23912315	Haile ZT, Gurka KK, Chertok IR, Sambamoorthi U.	Matern Child Health J. 2014 Jul;18(5):1104-13. doi: 10.1007/s10995-013-1340-8.	Matern Child Health J. 2014	No	3-4	Haile ZT, Matern Child Health J. 2014	Yes	KAP-indicators	No
483	The changes in mosquito vector behaviour and the emerging resistance to insecticides will challenge the decline of malaria.	23910459	Sokhna C, Ndiath MO, Rogier C.	Clin Microbiol Infect. 2013 Oct;19(10):902-7. doi: 10.1111/1469-0691.12314. Epub 2013 Jul 30. Review.	Clin Microbiol Infect. 2013	No	3-4	Sokhna C, Clin Microbiol Infect. 2013	No	Other	No
484	Effect of intermittent preventive treatment of malaria on the outcome of pregnancy among women attending antenatal clinic of a new Nigerian teaching hospital, Ado-Ekiti.	23901179	Peter AO.	Niger Med J. 2013 May;54(3):170-5. doi: 10.4103/0300-1652.114582.	Niger Med J. 2013	No	3	Peter AO. Niger Med J. 2013	Yes	Effectiveness	Yes	CSS	Yes	Nigeria	Women delivering at HF	City		4200	Reported malaria episode	No		No	Chi square																										4200
485	Exploring the impact of targeted distribution of free bed nets on households bed net ownership, socio-economic disparities and childhood malaria infection rates: analysis of national malaria survey data from three sub-Saharan Africa countries.	23855893	Njau JD, Stephenson R, Menon M, Kachur SP, McFarland DA.	Malar J. 2013 Jul 15;12:245. doi: 10.1186/1475-2875-12-245.	Malar J. 2013	No	3-4	Njau JD, Malar J. 2013	Yes	Effectiveness	Yes	CSS	Yes	Angola	U5	Country	Yes (by country)	1125	Infection (RDT)	Yes	No consistency between beta, 95%IC, and significance	Yes	Multilevel logistic regression	1125		0.946485	0.888074	1.00833	Bednet use last night
485	Exploring the impact of targeted distribution of free bed nets on households bed net ownership, socio-economic disparities and childhood malaria infection rates: analysis of national malaria survey data from three sub-Saharan Africa countries.	23855893	Njau JD, Stephenson R, Menon M, Kachur SP, McFarland DA.	Malar J. 2013 Jul 15;12:245. doi: 10.1186/1475-2875-12-245.	Malar J. 2013	No	3-4	Njau JD, Malar J. 2013	Yes	Effectiveness	Yes	CSS	Yes	Tanzania	U5	Country	Yes (by country)	3109	Infection (RDT)	Yes	No consistency between beta, 95%IC, and significance	Yes	Multilevel logistic regression	3109	560	0.966572	0.883998	1.03946	Bednet use last night
485	Exploring the impact of targeted distribution of free bed nets on households bed net ownership, socio-economic disparities and childhood malaria infection rates: analysis of national malaria survey data from three sub-Saharan Africa countries.	23855893	Njau JD, Stephenson R, Menon M, Kachur SP, McFarland DA.	Malar J. 2013 Jul 15;12:245. doi: 10.1186/1475-2875-12-245.	Malar J. 2013	No	3-4	Njau JD, Malar J. 2013	Yes	Effectiveness	Yes	CSS	Yes	Uganda	U5	Country	Yes (by country)	1954	Infection (RDT)	Yes	No consistency between beta, 95%IC, and significance	Yes	Multilevel logistic regression	1954	762	0.906649	0.958966	1.16114	Bednet use last night
486	A qualitative health systems effectiveness analysis of the prevention of malaria in pregnancy with intermittent preventive treatment and insecticide treated nets in Mali.	23843941	Webster J, Kayentao K, Diarra S, Diawara SI, Haiballa AA, Doumbo OK, Hill J.	PLoS One. 2013 Jul 3;8(7):e65437. doi: 10.1371/journal.pone.0065437. Print 2013.	PLoS One. 2013	No	3-4	Webster J, PLoS One. 2013	No	Other	No
487	Prevention of malaria in pregnancy with intermittent preventive treatment and insecticide treated nets in Mali: a quantitative health systems effectiveness analysis.	23840729	Webster J, Kayentao K, Bruce J, Diawara SI, Abathina A, Haiballa AA, Doumbo OK, Hill J.	PLoS One. 2013 Jun 28;8(6):e67520. doi: 10.1371/journal.pone.0067520. Print 2013.	PLoS One. 2013	No	3-4	Webster J, PLoS One. 2013	Yes	KAP-indicators	Yes	CSS	Yes	Mali	Pregnant women	District
488	Evaluation of the effectiveness of malaria vector control measures in urban settings of Dakar by a specific anopheles salivary biomarker.	23840448	Drame PM, Diallo A, Poinsignon A, Boussari O, Dos Santos S, Machault V, Lalou R, Cornelie S, LeHesran JY, Remoue F.	PLoS One. 2013 Jun 20;8(6):e66354. doi: 10.1371/journal.pone.0066354. Print 2013.	PLoS One. 2013	No	3-4	Drame PM, PLoS One. 2013	Yes	Effectiveness	Yes	CSS	Yes	Senegal	Children 2-10	Region	No (by age)	1314	gSG6 level	No		Yes	Linear mixed-effect regression with random cluster	1314					Bednet use													Linear mixed-effect regression with random cluster	1314					Use of spray
489	Effects of changing mosquito host searching behaviour on the cost effectiveness of a mass distribution of long-lasting, insecticidal nets: a modelling study.	23802594	BriÌÇt OJ, Chitnis N.	Malar J. 2013 Jun 26;12:215. doi: 10.1186/1475-2875-12-215.	Malar J. 2013	No	3-4	BriÌÇt OJ, Malar J. 2013	No	Model	No
490	Effectiveness of intermittent preventive treatment with sulfadoxine-pyrimethamine during pregnancy on maternal and birth outcomes in Machinga district, Malawi.	23801600	Gutman J, Mwandama D, Wiegand RE, Ali D, Mathanga DP, Skarbinski J.	J Infect Dis. 2013 Sep;208(6):907-16. doi: 10.1093/infdis/jit276. Epub 2013 Jun 24.	J Infect Dis. 2013	No	3-4	Gutman J, J Infect Dis. 2013	Yes	Effectiveness	Yes	CSS	Yes	Malawi	Pregnant women	District		703	SGA, LBW, or preterm delivery	Yes	PR value equal to lower CI	Yes	Poisson regression with robust standard errors	703	165	0.67	0.42	0.67	ITN use last night																				703
491	Use of insecticide treated net and malaria preventive education: effect on malaria parasitemia among people living with AIDS in Nigeria, a cross-sectional study.	23800088	Olowookere SA, Adeleke NA, Abioye-Kuteyi EA, Mbakwe IS.	Asia Pac Fam Med. 2013;12(1):2. doi: 10.1186/1447-056X-12-2.	Asia Pac Fam Med. 2013	No	3	Olowookere SA, Asia Pac Fam Med. 2013	Yes	Effectiveness	Yes	Cohort	Yes	Nigeria	All	City		392	Infection (smear)	No		No	Chi square	392	21	0	0	0.02	ITN use
492	Effectiveness of antenatal clinics to deliver intermittent preventive treatment and insecticide treated nets for the control of malaria in pregnancy in Kenya.	23798997	Hill J, Dellicour S, Bruce J, Ouma P, Smedley J, Otieno P, Ombock M, Kariuki S, Desai M, Hamel MJ, ter Kuile FO, Webster J.	PLoS One. 2013 Jun 14;8(6):e64913. doi: 10.1371/journal.pone.0064913. Print 2013.	PLoS One. 2013	No	3-4	Hill J, PLoS One. 2013	Yes	KAP-indicators	Yes
493	An application of cultural model to assess and compare malaria prevention among Afghani migrant and Baluchi resident in the endemic area, southeastern Iran.	23775110	Shahandeh Kh, Basseri HR, Sharifzadeh Y.	J Immigr Minor Health. 2014 Feb;16(1):102-10. doi: 10.1007/s10903-013-9850-4.	J Immigr Minor Health. 2014	No	3	Shahandeh Kh, J Immigr Minor Health. 2014	Yes	KAP-indicators	No
494	Utilization of insecticide treated nets among pregnant women in Enugu, South Eastern Nigeria.	23771448	Ugwu EO, Ezechukwu PC, Obi SN, Ugwu AO, Okeke TC.	Niger J Clin Pract. 2013 Jul-Sep;16(3):292-6. doi: 10.4103/1119-3077.113449.	Niger J Clin Pract. 2013	No	3	Ugwu EO, Niger J Clin Pract. 2013	Yes	Effectiveness	Yes	Cohort	Yes	Nigeria	Pregnant women	City		832	Incidence acute malaria	No		No	Chi square	507	93	0.26	0.15	0.47	ITN use
495	Environmental characteristics of anopheline mosquito larval habitats in a malaria endemic area in Iran.	23768820	Soleimani-Ahmadi M, Vatandoost H, Hanafi-Bojd AA, Zare M, Safari R, Mojahedi A, Poorahmad-Garbandi F.	Asian Pac J Trop Med. 2013 Jul;6(7):510-5. doi: 10.1016/S1995-7645(13)60087-5.	Asian Pac J Trop Med. 2013	No	3	Soleimani-Ahmadi M, Asian Pac J Trop Med. 2013	No
496	Malaria risk factors in women on intermittent preventive treatment at delivery and their effects on pregnancy outcome in Sanaga-Maritime, Cameroon.	23762446	Tonga C, Kimbi HK, Anchang-Kimbi JK, Nyabeyeu HN, Bissemou ZB, Lehman LG.	PLoS One. 2013 Jun 6;8(6):e65876. doi: 10.1371/journal.pone.0065876. Print 2013.	PLoS One. 2013	No	3	Tonga C, PLoS One. 2013	Yes	Effectiveness	Yes	CSS	Yes	Cameroon	Women delivering at HF	Region	No (by parity)	201	Infection (smear) or Placental parasitemia	No		No	Logistic regression univariate	201	46	1.11111	0.588235	2.5	Regular bed net use																				201
497	Malaria risk factors in North West Tanzania: the effect of spraying, nets and wealth.	23762425	West PA, Protopopoff N, Rowland M, Cumming E, Rand A, Drakeley C, Wright A, Kivaju Z, Kirby MJ, Mosha FW, Kisinza W, Kleinschmidt I.	PLoS One. 2013 Jun 7;8(6):e65787. doi: 10.1371/journal.pone.0065787. Print 2013.	PLoS One. 2013	No	3	West PA, PLoS One. 2013	Yes	Effectiveness	Yes	CSS	Yes	Tanzania	Children 0.5-14	District		9448	Infection Pf (RDT)	No		Yes	Logistic regression with clustering	5129	479	0.5	0.32	0.78	Proportion of HH with universal ITN coverage in cluster >15%	Logistic regression with clustering	5129	479	0.38	0.2	0.75	Last 3 months
498	High rates of parasite recrudescence following intermittent preventive treatment with sulphadoxine-pyrimethamine during pregnancy in Benin.	23758883	Moussiliou A, De Tove YS, Doritchamou J, Luty AJ, Massougbodji A, Alifrangis M, Deloron P, Ndam NT.	Malar J. 2013 Jun 10;12:195. doi: 10.1186/1475-2875-12-195.	Malar J. 2013	No	3	Moussiliou A, Malar J. 2013	Yes	Efficacy	No
499	[Intermittent preventive treatment with sulfadoxine--pyrimethamine for malaria in pregnant women: efficacy and compliance in two urban hospitals in Burkina Faso].	23717719	Bamba S, SÌ©rÌ© A, NikiÌ©ma R, Halidou T, ThiÌ©ba B, Dao B, GuiguemdÌ© RT.	Pan Afr Med J. 2013 Mar 17;14:105. doi: 10.11604/pamj.2013.14.105.1331. Print 2013. French. No abstract available.	Pan Afr Med J. 2013	No	3-4	Bamba S, Pan Afr Med J. 2013	Yes	Effectiveness	Yes	CSS	Yes	Burkina Faso	Pregnant women	District		542	Placental malaria	No		No	Chi square
500	Women's knowledge and perceptions of malaria and use of malaria vector control interventions in Kersa, Eastern Ethiopia.	23706162	Gobena T, Berhane Y, Worku A.	Glob Health Action. 2013 May 23;6:20461. doi: 10.3402/gha.v6i0.20461.	Glob Health Action. 2013	No	3	Gobena T, Glob Health Action. 2013	Yes	KAP-indicators	No
501	Community knowledge and perceptions about indoor residual spraying for malaria prevention in Soroti district, Uganda: a cross-sectional study.	23705591	Ediau M, Babirye JN, Tumwesigye NM, Matovu JK, Machingaidze S, Okui O, Wanyenze RK, Waiswa P.	Malar J. 2013 May 27;12:170. doi: 10.1186/1475-2875-12-170.	Malar J. 2013	No	3	Ediau M, Malar J. 2013	Yes	KAP-indicators	No
502	Prescription patterns and drug use among pregnant women with febrile Illnesses in Uganda: a survey in out-patient clinics.	23702003	Mbonye AK, Birungi J, Yanow S, Magnussen P.	BMC Infect Dis. 2013 May 23;13:237. doi: 10.1186/1471-2334-13-237.	BMC Infect Dis. 2013	No	3	Mbonye AK, BMC Infect Dis. 2013	No
503	Risk factors for mosquito house entry in the Lao PDR.	23700411	Hiscox A, Khammanithong P, Kaul S, Sananikhom P, Luthi R, Hill N, Brey PT, Lindsay SW.	PLoS One. 2013 May 20;8(5):e62769. doi: 10.1371/journal.pone.0062769. Print 2013.	PLoS One. 2013	No	3	Hiscox A, PLoS One. 2013	No
504	Evaluation of the 2011 long-lasting, insecticide-treated net distribution for universal coverage in Togo.	23680434	Stevens ER, Aldridge A, Degbey Y, Pignandi A, Dorkenoo MA, Hugelen-Padin J.	Malar J. 2013 May 16;12:162. doi: 10.1186/1475-2875-12-162.	Malar J. 2013	No	3	Stevens ER, Malar J. 2013	Yes	KAP-indicators	No
505	Determinants of anaemia among pregnant women in rural Uganda.	23679828	Mbule MA, Byaruhanga YB, Kabahenda M, Lubowa A.	Rural Remote Health. 2013 Apr-Jun;13(2):2259. Epub 2013 May 16.	Rural Remote Health. 2013	No	3	Mbule MA, Rural Remote Health. 2013	Yes	Other	No
506	Malaria control and the intensity of Plasmodium falciparum transmission in Namibia 1969-1992.	23667604	Noor AM, Alegana VA, Kamwi RN, Hansford CF, Ntomwa B, Katokele S, Snow RW.	PLoS One. 2013 May 7;8(5):e63350. doi: 10.1371/journal.pone.0063350. Print 2013.	PLoS One. 2013	No	3	Noor AM, PLoS One. 2013	No
507	Physical condition of Olysetå¨ nets after five years of utilization in rural western Kenya.	23663421	MejÌ_a P, Teklehaimanot HD, Tesfaye Y, Teklehaimanot A.	Malar J. 2013 May 10;12:158. doi: 10.1186/1475-2875-12-158.	Malar J. 2013	No	3-4	MejÌ_a P, Malar J. 2013	No	Entomo	No
508	Provision of bednets and water filters to delay HIV-1 progression: cost-effectiveness analysis of a Kenyan multisite study.	23659539	Kern E, Verguet S, Yuhas K, Odhiambo FH, Kahn JG, Walson J.	Trop Med Int Health. 2013 Aug;18(8):916-24. doi: 10.1111/tmi.12127. Epub 2013 May 10.	Trop Med Int Health. 2013	No	3-4	Kern E, Trop Med Int Health. 2013	No	Other	No
509	Analysing and recommending options for maintaining universal coverage with long-lasting insecticidal nets: the case of Tanzania in 2011.	23641705	Koenker HM, Yukich JO, Mkindi A, Mandike R, Brown N, Kilian A, Lengeler C.	Malar J. 2013 May 4;12:150. doi: 10.1186/1475-2875-12-150.	Malar J. 2013	No	3-4	Koenker HM, Malar J. 2013	No	Other	No
510	Vector-control personnel's knowledge, perceptions and practices towards insecticides used for indoor residual spraying in Limpopo Province, South Africa.	23618516	Hlongwana KW, Mavundza EJ, Mohapi EP, Kruger P, Urbach J, Mukaratirwa S, Maharaj R.	Parasit Vectors. 2013 Apr 23;6:118. doi: 10.1186/1756-3305-6-118.	Parasit Vectors. 2013	No	3	Hlongwana KW, Parasit Vectors. 2013	No
511	Impact of malaria during pregnancy on pregnancy outcomes in a Ugandan prospective cohort with intensive malaria screening and prompt treatment.	23617626	De Beaudrap P, Turyakira E, White LJ, Nabasumba C, Tumwebaze B, Muehlenbachs A, GuÌ©rin PJ, Boum Y, McGready R, Piola P.	Malar J. 2013 Apr 24;12:139. doi: 10.1186/1475-2875-12-139.	Malar J. 2013	No	3	De Beaudrap P, Malar J. 2013	Yes	Effectiveness	Yes	Cohort	No	Uganda	Pregnant women	City		1218	Incidence infection (smear or RDT)	No		Yes	Mixed-effects Poisson	1218	304	0.71	0.56	0.9	Bed net use																				1218
512	Prevalence of molecular markers of drug resistance in an area of seasonal malaria chemoprevention in children in Senegal.	23617576	Lo AC, Faye B, Ba el-H, Cisse B, Tine R, Abiola A, Ndiaye M, Ndiaye JL, Ndiaye D, Sokhna C, Gomis JF, Dieng Y, Faye O, Ndir O, Milligan P, Cairns M, Hallett R, Sutherland C, Gaye O.	Malar J. 2013 Apr 23;12:137. doi: 10.1186/1475-2875-12-137.	Malar J. 2013	No	3-4	Lo AC, Malar J. 2013	No	Other	No
513	Selection of antimalarial drug resistance after intermittent preventive treatment of infants and children (IPTi/c) in Senegal.	23589534	Ndiaye M, Tine R, Faye B, Ndiaye JL, Lo AC, Sylla K, Abiola A, Dieng Y, Ndiaye D, Hallett R, Gaye O, Alifrangis M.	Am J Trop Med Hyg. 2013 Jun;88(6):1124-9. doi: 10.4269/ajtmh.12-0739. Epub 2013 Apr 15.	Am J Trop Med Hyg. 2013	No	3	Ndiaye M, Am J Trop Med Hyg. 2013	No
514	Selective intermittent preventive treatment of vivax malaria: reduction of malaria incidence in an open cohort study in brazilian Amazon.	23577276	Katsuragawa TH, Gil LH, de Lima AA, Freitag EM, Dos Santos TM, do Nascimento Filha MT, Dos Santos JÌ¼nior AP, da Silva JM, Rodrigues Ade F, Tada MS, Fontes CJ, Pereira da Silva LH.	Malar Res Treat. 2013;2013:310246. doi: 10.1155/2013/310246. Epub 2013 Mar 21.	Malar Res Treat. 2013	No	3	Katsuragawa TH, Malar Res Treat. 2013	Yes	Impact	No
515	Gender differences in the use of insecticide-treated nets after a universal free distribution campaign in Kano State, Nigeria: post-campaign survey results.	23574987	Garley AE, Ivanovich E, Eckert E, Negroustoueva S, Ye Y.	Malar J. 2013 Apr 10;12:119. doi: 10.1186/1475-2875-12-119.	Malar J. 2013	No	3	Garley AE, Malar J. 2013	No
516	Malaria control under unstable dynamics: reactive vs. climate-based strategies.	23567551	Baeza A, Bouma MJ, Dhiman R, Pascual M.	Acta Trop. 2014 Jan;129:42-51. doi: 10.1016/j.actatropica.2013.04.001. Epub 2013 Apr 6.	Acta Trop. 2014	No	3-4	Baeza A, Acta Trop. 2014	No	Other	No
517	Community knowledge, attitude and practice about malaria in a low endemic setting of Shewa Robit Town, northeastern Ethiopia.	23566168	Abate A, Degarege A, Erko B.	BMC Public Health. 2013 Apr 8;13:312. doi: 10.1186/1471-2458-13-312.	BMC Public Health. 2013	No	3	Abate A, BMC Public Health. 2013	Yes	Effectiveness	Yes	CSS	No	Ethiopia	All	District		425	Infection (smear)	No		Yes	Logistic regression with clustering	425	12	0.17	0.06	0.5	ITN use	Logistic regression with clustering	425	12	0.4329	0.371747	0.505051	Last year
518	Knowledge and utilization of malaria preventive measures among pregnant women at a tertiary hospital in Nigeria's federal capital territory.	23563462	Akaba GO, Otubu JA, Agida ET, Onafowokan O.	Niger J Clin Pract. 2013 Apr-Jun;16(2):201-6. doi: 10.4103/1119-3077.110162.	Niger J Clin Pract. 2013	No	3	Akaba GO, Niger J Clin Pract. 2013	Yes	KAP-indicators	No
519	The importance of mosquito behavioural adaptations to malaria control in Africa.	23550770	Gatton ML, Chitnis N, Churcher T, Donnelly MJ, Ghani AC, Godfray HC, Gould F, Hastings I, Marshall J, Ranson H, Rowland M, Shaman J, Lindsay SW.	Evolution. 2013 Apr;67(4):1218-30. doi: 10.1111/evo.12063. Epub 2013 Feb 15. Review.	Evolution. 2013	No	3-4	Gatton ML, Evolution. 2013	No	Other	No
520	Cost-effectiveness of long-lasting insecticide-treated hammocks in preventing malaria in South-central Vietnam.	23536790	Morel CM, Thang ND, Erhart A, Xa NX, Peeters Grietens K, Xuan Hung L, Thuan le K, Van Ky P, Hung NM, Coosemans M, D'Alessandro U, Mills A.	PLoS One. 2013;8(3):e58205. doi: 10.1371/journal.pone.0058205. Epub 2013 Mar 11.	PLoS One. 2013	No	3-4	Morel CM, PLoS One. 2013	No	Other	No
521	Trials of improved practices (TIPs): a strategy for making long-lasting nets last longer?	23530074	Harvey SA, Paredes OlÌ_rtegui M, Leontsini E, Ramal Asayag C, Scott K, Winch PJ.	Am J Trop Med Hyg. 2013 Jun;88(6):1109-15. doi: 10.4269/ajtmh.12-0641. Epub 2013 Mar 25.	Am J Trop Med Hyg. 2013	No	3-4	Harvey SA, Am J Trop Med Hyg. 2013	No	Other	No
522	Health impact and cost-effectiveness of a private sector bed net distribution: experimental evidence from Zambia.	23506170	Sedlmayr R, Fink G, Miller JM, Earle D, Steketee RW.	Malar J. 2013 Mar 18;12:102. doi: 10.1186/1475-2875-12-102.	Malar J. 2013	No	3-4	Sedlmayr R, Malar J. 2013	Yes	Efficacy	No
523	Modelling the risk of being bitten by malaria vectors in a vector control area in southern Benin, west Africa.	23497700	Moiroux N, Bio-Bangana AS, DjÌ¬nontin A, Chandre F, Corbel V, Guis H.	Parasit Vectors. 2013 Mar 15;6:71. doi: 10.1186/1756-3305-6-71.	Parasit Vectors. 2013	No	3-4	Moiroux N, Parasit Vectors. 2013	No	Model	No
524	A need for better housing to further reduce indoor malaria transmission in areas with high bed net coverage.	23497471	Lwetoijera DW, Kiware SS, Mageni ZD, Dongus S, Harris C, Devine GJ, Majambere S.	Parasit Vectors. 2013 Mar 7;6:57. doi: 10.1186/1756-3305-6-57.	Parasit Vectors. 2013	No	3	Lwetoijera DW, Parasit Vectors. 2013	No
525	[Malaria infection and nutritional status: results from a cohort survey of children from 6-59 months old in the Kivu province, Democratic Republic of the Congo].	23489948	Mitangala PN, D'Alessandro U, Donnen P, Hennart P, Porignon D, Bisimwa Balaluka G, Zozo Nyarukweba D, Cobohwa Mbiribindi N, Dramaix Wilmet M.	Rev Epidemiol Sante Publique. 2013 Apr;61(2):111-20. doi: 10.1016/j.respe.2012.06.404. Epub 2013 Mar 13. French.	Rev Epidemiol Sante Publique. 2013	No	3	Mitangala PN, Rev Epidemiol Sante Publique. 2013	Yes
526	Determinants of long-lasting insecticidal net use in Burkina Faso after a mass distribution in the DiÌ©bougou health district.	23481884	Tinoaga OuÌ©draogo L, OuÌ©draogo I, YamÌ©ogo A, OuÌ©draogo V.	Rev Epidemiol Sante Publique. 2013 Apr;61(2):121-7. doi: 10.1016/j.respe.2012.09.004. Epub 2013 Mar 6.	Rev Epidemiol Sante Publique. 2013	No	3	Tinoaga OuÌ©draogo L, Rev Epidemiol Sante Publique. 2013	Yes	KAP-indicators	No
527	The respect of recommendations provided in an international travelers' medical service: far from the cup to the lips.	23464713	Muller JM, Simonet AL, Binois R, Muggeo E, Bugnon P, Liet J, Duong M, Chavanet P, Piroth L.	J Travel Med. 2013 Mar-Apr;20(2):78-82. doi: 10.1111/j.1708-8305.2012.00675.x. Epub 2012 Nov 27.	J Travel Med. 2013	No	3	Muller JM, J Travel Med. 2013	No
528	Impact of indoor residual spraying of lambda-cyhalothrin on malaria prevalence and anemia in an epidemic-prone district of Muleba, north-western Tanzania.	23458959	Mashauri FM, Kinung'hi SM, Kaatano GM, Magesa SM, Kishamawe C, Mwanga JR, Nnko SE, Malima RC, Mero CN, Mboera LE.	Am J Trop Med Hyg. 2013 May;88(5):841-9. doi: 10.4269/ajtmh.12-0412. Epub 2013 Mar 4.	Am J Trop Med Hyg. 2013	No	3	Mashauri FM, Am J Trop Med Hyg. 2013	Yes	Impact	No
529	The effect of indoor residual spraying on malaria and anemia in a high-transmission area of northern Uganda.	23458956	Steinhardt LC, Yeka A, Nasr S, Wiegand RE, Rubahika D, Sserwanga A, Wanzira H, Lavoy G, Kamya M, Dorsey G, Filler S.	Am J Trop Med Hyg. 2013 May;88(5):855-61. doi: 10.4269/ajtmh.12-0747. Epub 2013 Mar 4.	Am J Trop Med Hyg. 2013	No	3	Steinhardt LC, Am J Trop Med Hyg. 2013	Yes	Effectiveness	Yes	CSS	Yes	Uganda	U5	District (2)		1770	Infection (smear)	No		Yes	Poisson regression with random effect at cluster level	1770	605	0.977	0.859	1.11	ITN use last night	Poisson regression with random effect at cluster level	1770	605	0.541	0.445	0.658	IRS implementation at district level
530	Intermittent preventive treatment in pregnant women is associated with increased risk of severe malaria in their offspring.	23451036	Harrington WE, Morrison R, Fried M, Duffy PE.	PLoS One. 2013;8(2):e56183. doi: 10.1371/journal.pone.0056183. Epub 2013 Feb 25.	PLoS One. 2013	No	3	Harrington WE, PLoS One. 2013	Yes	Effectiveness	Yes	Cohort	Yes	Tanzania	Infants	Subdistrict		820	Incidence severe malaria	No		No	Logistic regression GEE																										820
531	Awareness and practices regarding malaria in clinical suspects and the alarming slide positivity rate amongst them: a hospital based study from Delhi.	25141554	Lukhmana S, Bhasin Sanjiv K.	J Commun Dis. 2013 Mar-Jun;45(1-2):49-57.	J Commun Dis. 2013	No	3	Lukhmana S, J Commun Dis. 2013	No
532	Effects of pyrethroid resistance on the cost effectiveness of a mass distribution of long-lasting insecticidal nets: a modelling study.	23442575	BriÌÇt OJ, Penny MA, Hardy D, Awolola TS, Van Bortel W, Corbel V, DabirÌ© RK, Etang J, Koudou BG, Tungu PK, Chitnis N.	Malar J. 2013 Feb 25;12:77. doi: 10.1186/1475-2875-12-77.	Malar J. 2013	No	3-4	BriÌÇt OJ, Malar J. 2013	No	Model	No
533	Antenatal care visit attendance, intermittent preventive treatment and bed net use during pregnancy in Gabon.	23442536	Bouyou-Akotet MK, Mawili-Mboumba DP, Kombila M.	BMC Pregnancy Childbirth. 2013 Feb 26;13:52. doi: 10.1186/1471-2393-13-52.	BMC Pregnancy Childbirth. 2013	No	3	Bouyou-Akotet MK, BMC Pregnancy Childbirth. 2013	Yes	KAP-indicators	No
534	An epidemiological overview of malaria in Bangladesh.	23434288	Islam N, Bonovas S, Nikolopoulos GK.	Travel Med Infect Dis. 2013 Jan-Feb;11(1):29-36. doi: 10.1016/j.tmaid.2013.01.004. Epub 2013 Feb 21. Review.	Travel Med Infect Dis. 2013	No	3	Islam N, Travel Med Infect Dis. 2013	No
535	Dynamics of anemia in relation to parasitic infections, micronutrient status, and increasing age in South-Central CÌ«te d'Ivoire.	23420905	Righetti AA, Adiossan LG, Ouattara M, Glinz D, Hurrell RF, N'Goran EK, WegmÌ_ller R, Utzinger J.	J Infect Dis. 2013 May 15;207(10):1604-15. doi: 10.1093/infdis/jit066. Epub 2013 Feb 18.	J Infect Dis. 2013	No	3	Righetti AA, J Infect Dis. 2013	No
536	Risk factors associated with clinical malaria episodes in Bangladesh: a longitudinal study.	23419363	Haque U, Glass GE, Bomblies A, Hashizume M, Mitra D, Noman N, Haque W, Kabir MM, Yamamoto T, Overgaard HJ.	Am J Trop Med Hyg. 2013 Apr;88(4):727-32. doi: 10.4269/ajtmh.12-0456. Epub 2013 Feb 18.	Am J Trop Med Hyg. 2013	No	3	Haque U, Am J Trop Med Hyg. 2013	Yes	Effectiveness	Yes	Cohort	No	Bangladesh	All	Subdistrict		1634	Consulting malaria in HH	No		No	Negative binomial regression	1634	356	0.42	0.28	0.62	Bed net/HH members ratio >1.0 vs <=0.5
537	Utilization of intermittent preventive treatment of malaria by pregnant women in rivers state, Nigeria.	23412963	Tobin-West CI, Asuquo EO.	Int J Prev Med. 2013 Jan;4(1):63-71.	Int J Prev Med. 2013	No	3	Tobin-West CI, Int J Prev Med. 2013	Yes	KAP-indicators	No
538	Nets, spray or both? The effectiveness of insecticide-treated nets and indoor residual spraying in reducing malaria morbidity and child mortality in sub-Saharan Africa.	23402342	Fullman N, Burstein R, Lim SS, Medlin C, Gakidou E.	Malar J. 2013 Feb 13;12:62. doi: 10.1186/1475-2875-12-62.	Malar J. 2013	No	3-4	Fullman N, Malar J. 2013	Yes	Effectiveness	Yes	CSS	Yes	Multicountry SSA (11)	U5	Multicountry SSA (11) - high transmission	Yes	35435	Infection (RDT or smear)	No		Yes	Logistic regression on matched dataset	35435	4145	0.9	0.84	0.97	ITN ownership	Logistic regression on matched dataset	35435	4145	0.91	0.64	1.3	Last year	Logistic regression on matched dataset	0.69	0.53	0.89	Both vs none
538	Nets, spray or both? The effectiveness of insecticide-treated nets and indoor residual spraying in reducing malaria morbidity and child mortality in sub-Saharan Africa.	23402342	Fullman N, Burstein R, Lim SS, Medlin C, Gakidou E.	Malar J. 2013 Feb 13;12:62. doi: 10.1186/1475-2875-12-62.	Malar J. 2013	No	3-4	Fullman N, Malar J. 2013	Yes	Effectiveness	Yes	CSS	Yes	Multicountry SSA (10)	U5	Multicountry SSA (10) - medium transmission	Yes	45058	Infection (RDT or smear)	No		Yes	Logistic regression on matched dataset	45058	1085	0.87	0.78	0.97	ITN ownership	Logistic regression on matched dataset	45058	1085	0.8	0.66	0.97	Last year	Logistic regression on matched dataset	0.47	0.33	0.63	Both vs none
538	Nets, spray or both? The effectiveness of insecticide-treated nets and indoor residual spraying in reducing malaria morbidity and child mortality in sub-Saharan Africa.	23402342	Fullman N, Burstein R, Lim SS, Medlin C, Gakidou E.	Malar J. 2013 Feb 13;12:62. doi: 10.1186/1475-2875-12-62.	Malar J. 2013	No	3-4	Fullman N, Malar J. 2013	Yes	Effectiveness	Yes	CSS	Yes	Multicountry SSA (11)	U5	Multicountry SSA (11) - low transmission	Yes	7801	Infection (RDT or smear)	No		Yes	Logistic regression on matched dataset	7801	236	0.96	0.62	1.5	ITN ownership	Logistic regression on matched dataset	7801	236	0.34	0.14	0.83	Last year	Logistic regression on matched dataset	0.67	0.3	1.33	Both vs none
539	Consistently high estimates for the proportion of human exposure to malaria vector populations occurring indoors in rural Africa.	23396849	Huho B, BriÌÇt O, Seyoum A, Sikaala C, Bayoh N, Gimnig J, Okumu F, Diallo D, Abdulla S, Smith T, Killeen G.	Int J Epidemiol. 2013 Feb;42(1):235-47. doi: 10.1093/ije/dys214. Epub 2013 Feb 9.	Int J Epidemiol. 2013	No	3-4	Huho B, Int J Epidemiol. 2013	No	Other	No
540	Successful malaria elimination strategies require interventions that target changing vector behaviours.	23388506	Russell TL, Beebe NW, Cooper RD, Lobo NF, Burkot TR.	Malar J. 2013 Feb 7;12:56. doi: 10.1186/1475-2875-12-56.	Malar J. 2013	No	3-4	Russell TL, Malar J. 2013	No	Other	No
541	Heterogeneity and changes in inequality of malaria risk after introduction of insecticide-treated bed nets in Macha, Zambia.	23382169	Norris LC, Norris DE.	Am J Trop Med Hyg. 2013 Apr;88(4):710-7. doi: 10.4269/ajtmh.11-0595. Epub 2013 Feb 4.	Am J Trop Med Hyg. 2013	No	3	Norris LC, Am J Trop Med Hyg. 2013	Yes	Entomo	No
542	The impact of hotspot-targeted interventions on malaria transmission: study protocol for a cluster-randomized controlled trial.	23374910	Bousema T, Stevenson J, Baidjoe A, Stresman G, Griffin JT, Kleinschmidt I, Remarque EJ, Vulule J, Bayoh N, Laserson K, Desai M, Sauerwein R, Drakeley C, Cox J.	Trials. 2013 Feb 2;14:36. doi: 10.1186/1745-6215-14-36.	Trials. 2013	No	3-4	Bousema T, Trials. 2013	No	Other	No
543	Physical condition and maintenance of mosquito bed nets in Kwale County, coastal Kenya.	23374429	Mutuku FM, Khambira M, Bisanzio D, Mungai P, Mwanzo I, Muchiri EM, King CH, Kitron U.	Malar J. 2013 Feb 1;12:46. doi: 10.1186/1475-2875-12-46.	Malar J. 2013	No	3-4	Mutuku FM, Malar J. 2013	No	Other	No
544	High effective coverage of vector control interventions in children after achieving low malaria transmission in Zanzibar, Tanzania.	23360479	Beer N, Ali AS, Shakely D, Elfving K, Al-Mafazy AW, Msellem M, Petzold M, BjÌrkman A, KÌ_llander K.	Malar J. 2013 Jan 29;12:38. doi: 10.1186/1475-2875-12-38.	Malar J. 2013	No	3	Beer N, Malar J. 2013	Yes	KAP-indicators	No
545	Freely distributed bed-net use among Chano Mille residents, south Ethiopia: a longitudinal study.	23331899	Loha E, Tefera K, LindtjÌürn B.	Malar J. 2013 Jan 18;12:23. doi: 10.1186/1475-2875-12-23.	Malar J. 2013	No	3	Loha E, Malar J. 2013	Yes	KAP-indicators	No
546	Evaluation of impact of long-lasting insecticide-treated bed nets and point-of-use water filters on HIV-1 disease progression in Kenya.	23324658	Walson JL, SangarÌ© LR, Singa BO, Naulikha JM, Piper BK, Yuhas K, Onchiri FM, Otieno PA, Mermin J, Zeh C, Richardson BA, John-Stewart G.	AIDS. 2013 Jun 1;27(9):1493-501. doi: 10.1097/QAD.0b013e32835ecba9.	AIDS. 2013	No	3	Walson JL, AIDS. 2013	Yes	Other	No
547	Field trial on a novel control method for the dengue vector, Aedes aegypti by the systematic use of Olysetå¨ Net and pyriproxyfen in Southern Vietnam.	23312018	Tsunoda T, Kawada H, Huynh TT, Luu LL, Le SH, Tran HN, Vu HT, Le HM, Hasebe F, Tsuzuki A, Takagi M.	Parasit Vectors. 2013 Jan 11;6:6. doi: 10.1186/1756-3305-6-6.	Parasit Vectors. 2013	No	3-4	Tsunoda T, Parasit Vectors. 2013	No	Other	No
548	Impact of cyfluthrin (Solfac EW050) impregnated bed nets on malaria transmission in the city of Mbandjock : lessons for the nationwide distribution of long-lasting insecticidal nets (LLINs) in Cameroon.	23311927	Antonio-Nkondjio C, Demanou M, Etang J, Bouchite B.	Parasit Vectors. 2013 Jan 11;6(1):10. doi: 10.1186/1756-3305-6-10.	Parasit Vectors. 2013	No	3-4	Antonio-Nkondjio C, Parasit Vectors. 2013	Yes	Entomo	No
549	An investigation of the use of rectangular insecticide-treated nets for malaria control in Chipinge District, Zimbabwe: a descriptive study.	23308312	Sande S, Jagals P, Mupeta B, Chadambuka A.	Pan Afr Med J. 2012;13:5. Epub 2012 Sep 6.	Pan Afr Med J. 2012	No	3	Sande S, Pan Afr Med J. 2012	Yes	KAP-indicators	No
550	Geographical factors affecting bed net ownership, a tool for the elimination of Anopheles-transmitted lymphatic filariasis in hard-to-reach communities.	23308281	Stanton MC, Bockarie MJ, Kelly-Hope LA.	PLoS One. 2013;8(1):e53755. doi: 10.1371/journal.pone.0053755. Epub 2013 Jan 7.	PLoS One. 2013	No	3	Stanton MC, PLoS One. 2013	No
551	Field efficacy of expanded polystyrene and shredded waste polystyrene beads for mosquito control in artificial pools and field trials, Islamic Republic of Iran.	23301359	Soltani A, Vatandoost H, Jabbari H, Mesdaghinia AR, Mahvi AH, Younesian M, Hanafi-Bojd AA, Bozorgzadeh S.	East Mediterr Health J. 2012 Oct;18(10):1042-8.	East Mediterr Health J. 2012	No	3-4	Soltani A, East Mediterr Health J. 2012	Yes	Entomo	No
552	Evaluation of the association between long-lasting insecticidal nets mass distribution campaigns and child malaria in Nigeria.	23297758	Kyu HH, Georgiades K, Shannon HS, Boyle MH.	Malar J. 2013 Jan 9;12:14. doi: 10.1186/1475-2875-12-14.	Malar J. 2013	No	3-4	Kyu HH, Malar J. 2013	Yes	Effectiveness	Yes	CSS	Yes	Nigeria	U5	Country	No	4082	Infection (smear)	No		Yes	Multilevel logistic regression	4082	1714	0.79	0.63	0.99	ITN use last night
553	Maternal anemia in pregnancy: assessing the effect of routine preventive measures in a malaria-endemic area.	23296448	Ouedraogo S, Koura GK, Bodeau-Livinec F, Accrombessi MM, Massougbodji A, Cot M.	Am J Trop Med Hyg. 2013 Feb;88(2):292-300. doi: 10.4269/ajtmh.12-0195. Epub 2013 Jan 7.	Am J Trop Med Hyg. 2013	No	3-4	Ouedraogo S, Am J Trop Med Hyg. 2013	Yes	Effectiveness	Yes	CSS	Yes	Benin	Pregnant women	District		941	Infection (smear)	Yes	Malaria is not the outcome (anemia), no statistical test	No	None
554	Provider knowledge of treatment policy and dosing regimen with artemether-lumefantrine and quinine in malaria-endemic areas of western Kenya.	23273046	Watsierah CA, Onyango RO, Ombaka JH, Abong'o BO, Ouma C.	Malar J. 2012 Dec 29;11:436. doi: 10.1186/1475-2875-11-436.	Malar J. 2012	No	3	Watsierah CA, Malar J. 2012	No
555	Increasing incidence of malaria in children despite insecticide-treated bed nets and prompt anti-malarial therapy in Tororo, Uganda.	23273022	Jagannathan P, Muhindo MK, Kakuru A, Arinaitwe E, Greenhouse B, Tappero J, Rosenthal PJ, Kaharuza F, Kamya MR, Dorsey G.	Malar J. 2012 Dec 28;11:435. doi: 10.1186/1475-2875-11-435.	Malar J. 2012	No	3	Jagannathan P, Malar J. 2012	Yes	Impact	No
556	Factors associated with malaria parasitaemia, malnutrition, and anaemia among HIV-exposed and unexposed Ugandan infants: a cross-sectional survey.	23270614	Osterbauer B, Kapisi J, Bigira V, Mwangwa F, Kinara S, Kamya MR, Dorsey G.	Malar J. 2012 Dec 27;11:432. doi: 10.1186/1475-2875-11-432.	Malar J. 2012	No	3	Osterbauer B, Malar J. 2012	Yes	Effectiveness	Yes	CSS	No	Uganda	Infants 4-6 months	District		600	Infection (smear)	No		Yes	Logistic regression	600	122	0.63	0.41	0.97	Bed net use last night
557	Socio-demographic factors influencing knowledge, attitude and practice (KAP) regarding malaria in Bangladesh.	23253186	Bashar K, Al-Amin HM, Reza MS, Islam M, Asaduzzaman, Ahmed TU.	BMC Public Health. 2012 Dec 18;12:1084. doi: 10.1186/1471-2458-12-1084.	BMC Public Health. 2012	No	3	Bashar K, BMC Public Health. 2012	Yes	Effectiveness	Yes	CSS	No	Bangladesh	All	District (6)	NA	468	Unknown	Yes	No definition of cases	No	Chi square
558	Malaria Policy Advisory Committee to the WHO: conclusions and recommendations of September 2012 meeting.	23253143	WHO Malaria Policy Advisory Committee and Secretariat.	Malar J. 2012 Dec 19;11:424. doi: 10.1186/1475-2875-11-424.	Malar J. 2012	No	3	WHO Malaria Policy Advisory Committee and Secretariat. Malar J. 2012	No
559	The impact of bed-net use on malaria prevalence.	23246718	Agusto FB, Del Valle SY, Blayneh KW, Ngonghala CN, Goncalves MJ, Li N, Zhao R, Gong H.	J Theor Biol. 2013 Mar 7;320:58-65. doi: 10.1016/j.jtbi.2012.12.007. Epub 2012 Dec 13.	J Theor Biol. 2013	No	3-4	Agusto FB, J Theor Biol. 2013	Yes	Model	Yes
560	Determinants of ownership and utilization of insecticide-treated bed nets for malaria control in eastern ethiopia.	23209476	Biadgilign S, Reda A, Kedir H.	J Trop Med. 2012;2012:235015. doi: 10.1155/2012/235015. Epub 2012 Nov 7.	J Trop Med. 2012	No	3	Biadgilign S, J Trop Med. 2012	Yes	KAP-indicators	No
561	Use and effectiveness of commercial flit-spray insecticides in control of mosquito population in Sagamu, Southwest Nigeria.	23185919	Adedeji AA, Ahmed IA, Akinwunmi M, Aina SA, Tikare O, Adeboye AF, Badmos SO, Adedeji KA, Fehintola FA, Amoo AO.	Afr J Med Med Sci. 2012 Jun;41(2):197-203.	Afr J Med Med Sci. 2012	No	3-4	Adedeji AA, Afr J Med Med Sci. 2012	Yes	Entomo	Yes
562	Are long-lasting insecticidal nets effective for preventing childhood deaths among non-net users? A community-based cohort study in western Kenya.	23185378	Komazawa O, Kaneko S, K'Opiyo J, Kiche I, Wanyua S, Shimada M, Karama M.	PLoS One. 2012;7(11):e49604. doi: 10.1371/journal.pone.0049604. Epub 2012 Nov 19.	PLoS One. 2012	No	3	Komazawa O, PLoS One. 2012	Yes	Effectiveness	Yes	Cohort	Yes	Kenya	U5	Subdistrict		14554	Death	No		Yes	Cox proportional hazard ratio	14554	250	0.92	0.69	1.24	Regular LLIN use
563	Adherence to intermittent preventive treatment for malaria in pregnancy in urban Kano, northern Nigeria.	23182135	Iliyasu Z, Gajida AU, Galadanci HS, Abubakar IS, Baba AS, Jibo AM, Aliyu MH.	Pathog Glob Health. 2012 Oct;106(6):323-9. doi: 10.1179/2047773212Y.0000000037.	Pathog Glob Health. 2012	No	3	Iliyasu Z, Pathog Glob Health. 2012	Yes	KAP-indicators	No
564	Brokering the boundary between science and advocacy: the case of intermittent preventive treatment among infants.	23161588	Cruz VO, Walt G.	Health Policy Plan. 2013 Sep;28(6):616-25. doi: 10.1093/heapol/czs101. Epub 2012 Nov 17.	Health Policy Plan. 2013	No	3	Cruz VO, Health Policy Plan. 2013	No
565	Field evaluation of Iconå¨Life, a long-lasting insecticidal net (LLIN) against Anopheles culicifacies and transmission of malaria in District Gautam Budh Nagar (Uttar Pradesh), India.	23135014	Mittal PK, Sood RD, Kapoor N, Razdan RK, Dash AP.	J Vector Borne Dis. 2012 Sep;49(3):181-7.	J Vector Borne Dis. 2012	No	3-4	Mittal PK, J Vector Borne Dis. 2012	Yes	Impact	Yes	CSS	Yes	India	All	Subdistrict
566	Access to artemisinin-combination therapy (ACT) and other anti-malarials: national policy and markets in Sierra Leone.	23133522	Amuasi JH, Diap G, Nguah SB, Karikari P, Boakye I, Jambai A, Lahai WK, Louie KS, Kiechel JR.	PLoS One. 2012;7(10):e47733. doi: 10.1371/journal.pone.0047733. Epub 2012 Oct 25.	PLoS One. 2012	No	3	Amuasi JH, PLoS One. 2012	No
567	Low long-lasting insecticide nets (LLINs) use among household members for protection against mosquito bite in Kersa, Eastern Ethiopia.	23107071	Gobena T, Berhane Y, Worku A.	BMC Public Health. 2012 Oct 29;12:914. doi: 10.1186/1471-2458-12-914.	BMC Public Health. 2012	No	3	Gobena T, BMC Public Health. 2012	Yes	KAP-indicators	No
568	Simulation of malaria epidemiology and control in the highlands of Western Kenya.	23107070	Stuckey EM, Stevenson JC, Cooke MK, Owaga C, Marube E, Oando G, Hardy D, Drakeley C, Smith TA, Cox J, Chitnis N.	Malar J. 2012 Oct 29;11:357. doi: 10.1186/1475-2875-11-357.	Malar J. 2012	No	3-4	Stuckey EM, Malar J. 2012	Yes	Model	Yes
569	Malaria and gravidity interact to modify maternal haemoglobin concentrations during pregnancy.	23088844	OuÌ©draogo S, Bodeau-Livinec F, Briand V, Huynh BT, Koura GK, Accrombessi MM, Fievet N, Massougbodji A, Deloron P, Cot M.	Malar J. 2012 Oct 22;11:348. doi: 10.1186/1475-2875-11-348.	Malar J. 2012	No	3	OuÌ©draogo S, Malar J. 2012	No
570	Integrated vector management targeting Anopheles darlingi populations decreases malaria incidence in an unstable transmission area, in the rural Brazilian Amazon.	23088224	Martins-Campos KM, Pinheiro WD, VÌ_tor-Silva S, Siqueira AM, Melo GC, Rodrigues IC, FÌ© NF, Barbosa Md, Tadei WP, Guinovart C, Bassat Q, Alonso PL, Lacerda MV, Monteiro WM.	Malar J. 2012 Oct 23;11:351. doi: 10.1186/1475-2875-11-351.	Malar J. 2012	No	3-4	Martins-Campos KM, Malar J. 2012	Yes	Impact	Yes
571	Effect of bednets and indoor residual spraying on spatio-temporal clustering of malaria in a village in south Ethiopia: a longitudinal study.	23077598	Loha E, Lunde TM, LindtjÌürn B.	PLoS One. 2012;7(10):e47354. doi: 10.1371/journal.pone.0047354. Epub 2012 Oct 12.	PLoS One. 2012	No	3	Loha E, PLoS One. 2012	Yes	Other	No
572	Malaria parasitaemia among long distance truck drivers in the Niger delta of Nigeria.	23056013	Erhabor O, Azuonwu O, Frank-Peterside N.	Afr Health Sci. 2012 Jun;12(2):98-103. doi: 10.4314/ahs.v12i2.4.	Afr Health Sci. 2012	No	3	Erhabor O, Afr Health Sci. 2012	Yes	Other	No
573	Bioassay evaluation on the efficacy of ë±-cypermethrin impregnated into long lasting insecticide treated nets using Anopheles stephensi.	23043917	Hassan V, Hossein MP, Mansoreh S, Reza AM, Ahmad R, Fatemeh N.	Asian Pac J Trop Med. 2012 Oct;5(10):785-8. doi: 10.1016/S1995-7645(12)60144-8.	Asian Pac J Trop Med. 2012	No	3-4	Hassan V, Asian Pac J Trop Med. 2012	No	Entomo
574	Perceived malaria in the population of an urban setting: a skipped reality in Dakar, Senegal.	23043538	Diallo A, Santos SD, Lalou R, Le Hesran JY.	Malar J. 2012 Oct 8;11:340. doi: 10.1186/1475-2875-11-340.	Malar J. 2012	No	3	Diallo A, Malar J. 2012	No
575	The effect of deltamethrin-treated net fencing around cattle enclosures on outdoor-biting mosquitoes in Kumasi, Ghana.	23029245	Maia MF, Abonuusum A, Lorenz LM, Clausen PH, Bauer B, Garms R, Kruppa T.	PLoS One. 2012;7(9):e45794. doi: 10.1371/journal.pone.0045794. Epub 2012 Sep 19.	PLoS One. 2012	No	3-4	Maia MF, PLoS One. 2012	No	Entomo
576	Pyrethroid resistance in Anopheles gambiae, in Bomi County, Liberia, compromises malaria vector control.	23028724	Temu EA, Maxwell C, Munyekenye G, Howard AF, Munga S, Avicor SW, Poupardin R, Jones JJ, Allan R, Kleinschmidt I, Ranson H.	PLoS One. 2012;7(9):e44986. doi: 10.1371/journal.pone.0044986. Epub 2012 Sep 13.	PLoS One. 2012	No	3-4	Temu EA, PLoS One. 2012	No	Entomo
577	Malaria prevention in pregnancy, birthweight, and neonatal mortality: a meta-analysis of 32 national cross-sectional datasets in Africa.	22995852	Eisele TP, Larsen DA, Anglewicz PA, Keating J, Yukich J, Bennett A, Hutchinson P, Steketee RW.	Lancet Infect Dis. 2012 Dec;12(12):942-9. doi: 10.1016/S1473-3099(12)70222-0. Epub 2012 Sep 18. Review.	Lancet Infect Dis. 2012	No	3-4	Eisele TP, Lancet Infect Dis. 2012	Yes	Effectiveness	Yes	CSS	Yes	Multicountry SSA (25)	Women last delivery <=2 years	Multicountry SSA (25)	No	2502	LBW	No		Yes	GLMER logistic random at matching stata	2502	1251	1.045	0.959	1.137	ITN ownership >=6 months before birth																				2502
577	Malaria prevention in pregnancy, birthweight, and neonatal mortality: a meta-analysis of 32 national cross-sectional datasets in Africa.	22995852	Eisele TP, Larsen DA, Anglewicz PA, Keating J, Yukich J, Bennett A, Hutchinson P, Steketee RW.	Lancet Infect Dis. 2012 Dec;12(12):942-9. doi: 10.1016/S1473-3099(12)70222-0. Epub 2012 Sep 18. Review.	Lancet Infect Dis. 2012	No	3-4	Eisele TP, Lancet Infect Dis. 2012	Yes	Effectiveness	Yes	CSS	Yes	Multicountry SSA (25)	Neonates <1 month	Multicountry SSA (25)	No	2844	Death	No		Yes	GLMER poisson random at matching stata	2844	1422	0.919	0.744	1.135	ITN ownership >=6 months before birth																				2844
578	Evaluation of low density polyethylene and nylon for delivery of synthetic mosquito attractants.	22992518	Mukabana WR, Mweresa CK, Omusula P, Orindi BO, Smallegange RC, van Loon JJ, Takken W.	Parasit Vectors. 2012 Sep 19;5:202. doi: 10.1186/1756-3305-5-202.	Parasit Vectors. 2012	No	3-4	Mukabana WR, Parasit Vectors. 2012	No
579	Efficacy of applying self-assessment of larviciding operation, Chabahar, Iran.	22985394	Ranjbar M, Gorgij K, Mohammadi M, Haghdoost AA, Ansari-Moghaddam A, Nikpour F, Salehi M, Sakeni M, Hasanzahi A, Olanratmanee P, Kittayapong P.	Malar J. 2012 Sep 17;11:329. doi: 10.1186/1475-2875-11-329.	Malar J. 2012	No	3-4	Ranjbar M, Malar J. 2012	Yes	Other	No
580	Knowledge, attitude and practice of malaria transmission and its prevention among the school going adolescents in Wardha District, Central India.	22980344	Dambhare DG, Nimgade SD, Dudhe JY.	Glob J Health Sci. 2012 Jun 1;4(4):76-82. doi: 10.5539/gjhs.v4n4p76.	Glob J Health Sci. 2012	No	3	Dambhare DG, Glob J Health Sci. 2012	Yes	KAP-indicators	No
581	From intervention to impact: modelling the potential mortality impact achievable by different long-lasting, insecticide-treated net delivery strategies.	22974140	Okell LC, Paintain LS, Webster J, Hanson K, Lines J.	Malar J. 2012 Sep 13;11:327. doi: 10.1186/1475-2875-11-327.	Malar J. 2012	No	3-4	Okell LC, Malar J. 2012	Yes	Model	Yes
582	Changes in Anopheles funestus biting behavior following universal coverage of long-lasting insecticidal nets in Benin.	22966127	Moiroux N, Gomez MB, Pennetier C, Elanga E, DjÌ¬nontin A, Chandre F, DjÌ¬gbÌ© I, Guis H, Corbel V.	J Infect Dis. 2012 Nov 15;206(10):1622-9. doi: 10.1093/infdis/jis565. Epub 2012 Sep 10.	J Infect Dis. 2012	No	3	Moiroux N, J Infect Dis. 2012	No
583	A quasi-experimental evaluation of an interpersonal communication intervention to increase insecticide-treated net use among children in Zambia.	22958441	Keating J, Hutchinson P, Miller JM, Bennett A, Larsen DA, Hamainza B, Changufu C, Shiliya N, Eisele TP.	Malar J. 2012 Sep 7;11:313.	Malar J. 2012	No	3	Keating J, Malar J. 2012	Yes	Efficacy	Yes	Cluster RCT	Yes	Zambia	U5	District		1165	ITN use last night	No		Yes
584	Prevalence, pattern, and determinants of placental malaria in a population of southeastern Nigerian parturients.	22951427	Ezebialu IU, Eke AC, Ezeagwuna DA, Nwachukwu CE, Ifediata F, Ezebialu CU.	Int J Infect Dis. 2012 Dec;16(12):e860-5. doi: 10.1016/j.ijid.2012.07.014. Epub 2012 Aug 28.	Int J Infect Dis. 2012	No	3	Ezebialu IU, Int J Infect Dis. 2012	Yes	Effectiveness	Yes	CSS	No	Nigeria	Women delivering at HF	City		365	Placental malaria	No		Yes	Multinomial logistic regression	337	203	0.367	0.187	0.719	ITN use last night																				337
585	Plasmodium falciparum, anaemia and cognitive and educational performance among school children in an area of moderate malaria transmission: baseline results of a cluster randomized trial on the coast of Kenya.	22950512	Halliday KE, Karanja P, Turner EL, Okello G, Njagi K, Dubeck MM, Allen E, Jukes MC, Brooker SJ.	Trop Med Int Health. 2012 May;17(5):532-49. doi: 10.1111/j.1365-3156.2012.02971.x.	Trop Med Int Health. 2012	No	3	Halliday KE, Trop Med Int Health. 2012	Yes	Effectiveness	Yes	CSS	No	Kenya	Children	District (2)		2400	Infection Pf (RDT)	No		Yes	Logistic regression with clustering school	2400	311	0.6	0.45	0.79	Bed net use
586	Validity of self-reported use of sulphadoxine-pyrimethamine intermittent presumptive treatment during pregnancy (IPTp): a cross-sectional study.	22950456	Namusoke F, Ntale M, Wahlgren M, Kironde F, Mirembe F.	Malar J. 2012 Sep 5;11:310.	Malar J. 2012	No	3	Namusoke F, Malar J. 2012	Yes	Other	No
587	Assessing the impact of scaling-up bednet coverage through agricultural loan programmes: evidence from a cluster randomised controlled trial in Katete, Zambia.	22939709	Fink G, Masiye F.	Trans R Soc Trop Med Hyg. 2012 Nov;106(11):660-7. doi: 10.1016/j.trstmh.2012.07.013. Epub 2012 Aug 30.	Trans R Soc Trop Med Hyg. 2012	No	3-4	Fink G, Trans R Soc Trop Med Hyg. 2012	Yes	Efficacy	No
588	Evaluation of indoor residual spray and insecticide treated bed nets in a malaria endemic area of Santhal Pargana, Dumka district (Jharkhand).	25145065	Singh RK, Das MK, Dhiman RC, Mittal PK, Dua VK, Sreehari U, Prasad S.	J Commun Dis. 2012 Sep;44(3):169-79.	J Commun Dis. 2012	No	3-4	Singh RK, J Commun Dis. 2012	Yes	KAP-indicators	No
589	A longitudinal trial comparing chloroquine as monotherapy or in combination with artesunate, azithromycin or atovaquone-proguanil to treat malaria.	22912697	Laufer MK, Thesing PC, Dzinjalamala FK, Nyirenda OM, Masonga R, Laurens MB, Stokes-Riner A, Taylor TE, Plowe CV.	PLoS One. 2012;7(8):e42284. doi: 10.1371/journal.pone.0042284. Epub 2012 Aug 17.	PLoS One. 2012	No	3	Laufer MK, PLoS One. 2012	No
590	Determinants of intermittent preventive treatment of malaria during pregnancy (IPTp) utilization in a rural town in Western Nigeria.	22889320	Amoran OE, Ariba AA, Iyaniwura CA.	Reprod Health. 2012 Aug 13;9:12.	Reprod Health. 2012	No	3	Amoran OE, Reprod Health. 2012	Yes	KAP-indicators	No
591	Evaluation of a national universal coverage campaign of long-lasting insecticidal nets in a rural district in north-west Tanzania.	22882836	West PA, Protopopoff N, Rowland MW, Kirby MJ, Oxborough RM, Mosha FW, Malima R, Kleinschmidt I.	Malar J. 2012 Aug 10;11:273. doi: 10.1186/1475-2875-11-273.	Malar J. 2012	No	3	West PA, Malar J. 2012	Yes	KAP-indicators	No
592	Evaluation of the efficacy of bendiocarb in indoor residual spraying against pyrethroid resistant malaria vectors in Benin: results of the third campaign.	22873930	OssÌ¬ R, Aikpon R, Padonou GG, Oussou O, YadoulÌ©ton A, AkogbÌ©to M.	Parasit Vectors. 2012 Aug 8;5:163. doi: 10.1186/1756-3305-5-163.	Parasit Vectors. 2012	No	3-4	OssÌ¬ R, Parasit Vectors. 2012	No	Entomo
593	Joint malaria surveys lead towards improved cross-border cooperation between Savannakhet province, Laos and Quang Tri province, Vietnam.	22862795	Pongvongsa T, Ha H, Thanh L, Marchand RP, Nonaka D, Tojo B, Phongmany P, Moji K, Kobayashi J.	Malar J. 2012 Aug 3;11:262. doi: 10.1186/1475-2875-11-262.	Malar J. 2012	No	3-4	Pongvongsa T, Malar J. 2012	Yes	KAP-indicators	No
594	Increased risks of malaria due to limited residual life of insecticide and outdoor biting versus protection by combined use of nets and indoor residual spraying on Bioko Island, Equatorial Guinea.	22835049	Bradley J, Matias A, Schwabe C, Vargas D, Monti F, Nseng G, Kleinschmidt I.	Malar J. 2012 Jul 26;11:242. doi: 10.1186/1475-2875-11-242.	Malar J. 2012	No	3	Bradley J, Malar J. 2012	Yes	Effectiveness	Yes	CSS	Yes	Equatorial Guinea	Children 2-14	Island	No	3909	Infection Pf (RDT)	No		Yes	Logistic regression with clustering	3909	819	0.68	0.54	0.86	Bed net use last night	Logistic regression with clustering	3909	819	1.44	1.15	1.81	+1 month since IRS in cluster
595	The effect of monthly sulfadoxine-pyrimethamine, alone or with azithromycin, on PCR-diagnosed malaria at delivery: a randomized controlled trial.	22829919	Luntamo M, Rantala AM, Meshnick SR, Cheung YB, Kulmala T, Maleta K, Ashorn P.	PLoS One. 2012;7(7):e41123. doi: 10.1371/journal.pone.0041123. Epub 2012 Jul 19.	PLoS One. 2012	No	3-4	Luntamo M, PLoS One. 2012	No	Efficacy	No
596	Predictors of Plasmodium falciparum malaria incidence in Chano Mille, South Ethiopia: a longitudinal study.	22826493	Loha E, LindtjÌürn B.	Am J Trop Med Hyg. 2012 Sep;87(3):450-9. doi: 10.4269/ajtmh.2012.12-0155. Epub 2012 Jul 23.	Am J Trop Med Hyg. 2012	No	3	Loha E, Am J Trop Med Hyg. 2012	Yes	Effectiveness	Yes	Cohort	Yes	Ethiopia	All	Village		8121	Incidence acute malaria	No		Yes	GEE logistic regression	8121	224	0.61	NA	NA	ITN use
597	Community sleeping pattern and anopheline biting in southeastern Iran: a country earmarked for malaria elimination.	22826491	Basseri HR, Abai MR, Raeisi A, Shahandeh K.	Am J Trop Med Hyg. 2012 Sep;87(3):499-503. doi: 10.4269/ajtmh.2012.11-0356. Epub 2012 Jul 23.	Am J Trop Med Hyg. 2012	No	3	Basseri HR, Am J Trop Med Hyg. 2012	Yes	KAP-indicators	No
598	Vector capacity of Anopheles sinensis in malaria outbreak areas of central China.	22776520	Pan JY, Zhou SS, Zheng X, Huang F, Wang DQ, Shen YZ, Su YP, Zhou GC, Liu F, Jiang JJ.	Parasit Vectors. 2012 Jul 9;5:136. doi: 10.1186/1756-3305-5-136.	Parasit Vectors. 2012	No	3	Pan JY, Parasit Vectors. 2012	No
599	Intermittent preventive treatment of malaria in pregnant women and infants: making best use of the available evidence.	22775553	BardajÌ_ A, Bassat Q, Alonso PL, MenÌ©ndez C.	Expert Opin Pharmacother. 2012 Aug;13(12):1719-36. doi: 10.1517/14656566.2012.703651. Epub 2012 Jul 9. Review.	Expert Opin Pharmacother. 2012	No	3-4	BardajÌ_ A, Expert Opin Pharmacother. 2012	No
600	The effects of malaria and intermittent preventive treatment during pregnancy on fetal anemia in Malawi.	22767651	Rogawski ET, Chaluluka E, Molyneux ME, Feng G, Rogerson SJ, Meshnick SR.	Clin Infect Dis. 2012 Oct;55(8):1096-102. Epub 2012 Jul 5.	Clin Infect Dis. 2012	No	3	Rogawski ET, Clin Infect Dis. 2012	Yes	Effectiveness	Yes	CSS	No	Malawi	Women delivering at HF	City		3848	Fetal anemia	No		Yes	Logistic regression																										3848
601	Reduction of malaria prevalence by indoor residual spraying: a meta-regression analysis.	22764301	Kim D, Fedak K, Kramer R.	Am J Trop Med Hyg. 2012 Jul;87(1):117-24. doi: 10.4269/ajtmh.2012.11-0620.	Am J Trop Med Hyg. 2012	No	3-4	Kim D, Am J Trop Med Hyg. 2012	Yes	Review	Yes
602	SPHERE-based assessment of knowledge and preventive measures related to malaria among the displaced population of Jalozai, Pakistan.	22755277	Qayum M, Zahur H, Ahmad N, Ilyas M, Khan A, Khan S.	J Pak Med Assoc. 2012 Apr;62(4):344-6.	J Pak Med Assoc. 2012	No	3	Qayum M, J Pak Med Assoc. 2012	Yes	KAP-indicators	No
603	My children and I will no longer suffer from malaria: a qualitative study of the acceptance and rejection of indoor residual spraying to prevent malaria in Tanzania.	22747610	Kaufman MR, Rweyemamu D, Koenker H, Macha J.	Malar J. 2012 Jul 2;11:220. doi: 10.1186/1475-2875-11-220.	Malar J. 2012	No	3-4	Kaufman MR, Malar J. 2012	No	Other
604	Reliability of rapid diagnostic tests in diagnosing pregnancy-associated malaria in north-eastern Tanzania.	22720788	Minja DT, Schmiegelow C, Oesterholt M, Magistrado PA, BostrÌm S, John D, Pehrson C, Andersen D, Deloron P, Salanti A, Lemnge M, Luty AJ, Alifrangis M, Theander T, Lusingu JP.	Malar J. 2012 Jun 21;11:211.	Malar J. 2012	No	3	Minja DT, Malar J. 2012	No
605	Use of insecticide-treated mosquito nets for children under five years in an urban area of Lagos State, Nigeria.	22718177	Okafor IP, Odeyemi KA.	Niger J Clin Pract. 2012 Apr-Jun;15(2):220-3. doi: 10.4103/1119-3077.97325.	Niger J Clin Pract. 2012	No	3	Okafor IP, Niger J Clin Pract. 2012	Yes	KAP-indicators	No
606	Tolerability of mefloquine intermittent preventive treatment for malaria in HIV-infected pregnant women in Benin.	22706291	Denoeud-Ndam L, ClÌ©ment MC, Briand V, Akakpo J, Agossou VK, AtadokpÌ©dÌ© F, Dossou-GbÌ©tÌ© L, Komongui DG, Afangnihoun A, Girard PM, Zannou DM, Cot M.	J Acquir Immune Defic Syndr. 2012 Sep 1;61(1):64-72.	J Acquir Immune Defic Syndr. 2012	No	3	Denoeud-Ndam L, J Acquir Immune Defic Syndr. 2012	No
607	The use and misuse of mass distributed free insecticide-treated bed nets in a semi-urban community in Rivers State, Nigeria.	22684135	Ordinioha B.	Ann Afr Med. 2012 Jul-Sep;11(3):163-8. doi: 10.4103/1596-3519.96879.	Ann Afr Med. 2012	No	3-4	Ordinioha B. Ann Afr Med. 2012	Yes	KAP-indicators	No
608	Ownership and usage of mosquito nets after four years of large-scale free distribution in Papua New Guinea.	22682111	Hetzel MW, Gideon G, Lote N, Makita L, Siba PM, Mueller I.	Malar J. 2012 Jun 10;11:192. doi: 10.1186/1475-2875-11-192.	Malar J. 2012	No	3	Hetzel MW, Malar J. 2012	Yes	KAP-indicators	No
609	Effectiveness and durability of Interceptorå¨ long-lasting insecticidal nets in a malaria endemic area of central India.	22682024	Bhatt RM, Sharma SN, Uragayala S, Dash AP, Kamaraju R.	Malar J. 2012 Jun 10;11:189. doi: 10.1186/1475-2875-11-189.	Malar J. 2012	No	3-4	Bhatt RM, Malar J. 2012	Yes	Entomo	No
610	Longitudinal follow-up of malaria transmission dynamics in two villages in a Sahelian area of Niger during a nationwide insecticide-treated bednet distribution programme.	22680979	Labbo R, Czeher C, Djibrila A, Arzika I, Jeanne I, Duchemin JB.	Med Vet Entomol. 2012 Dec;26(4):386-95. doi: 10.1111/j.1365-2915.2012.01011.x. Epub 2012 Jun 11.	Med Vet Entomol. 2012	No	3	Labbo R, Med Vet Entomol. 2012	Yes	Entomo	No
611	A stitch in time: a cross-sectional survey looking at long lasting insecticide-treated bed net ownership, utilization and attrition in SNNPR, Ethiopia.	22676648	Batisso E, Habte T, Tesfaye G, Getachew D, Tekalegne A, Kilian A, Mpeka B, Lynch C.	Malar J. 2012 Jun 7;11:183. doi: 10.1186/1475-2875-11-183.	Malar J. 2012	No	3	Batisso E, Malar J. 2012	Yes	KAP-indicators	No
612	Can Mosquito Magnetå¨ substitute for human-landing catches to sample anopheline populations?	22666868	Rubio-Palis Y, Moreno JE, SÌÁnchez V, Estrada Y, Anaya W, Bevilacqua M, CÌÁrdenas L, MartÌ_nez A, Medina D.	Mem Inst Oswaldo Cruz. 2012 Jun;107(4):546-9.	Mem Inst Oswaldo Cruz. 2012	No	3	Rubio-Palis Y, Mem Inst Oswaldo Cruz. 2012	No
613	Impact of indoor residual spraying with lambda-cyhalothrin on malaria parasitemia and anemia prevalence among children less than five years of age in an area of intense, year-round transmission in Malawi.	22665608	Skarbinski J, Mwandama D, Wolkon A, Luka M, Jafali J, Smith A, Mzilahowa T, Gimnig J, Campbell C, Chiphwanya J, Ali D, Mathanga DP.	Am J Trop Med Hyg. 2012 Jun;86(6):997-1004. doi: 10.4269/ajtmh.2012.11-0621.	Am J Trop Med Hyg. 2012	No	3	Skarbinski J, Am J Trop Med Hyg. 2012	Yes	Effectiveness	Yes	CSS	Yes	Malawi	U5	District		899	Infection (smear)	No		No	Logistic regression	849	282	0.98	0.75	1.27	ITN use last night	Logistic regression	849	282	0.67	0.46	0.99	Last round and village targeted for IRS	Logistic regression	0.81	0.56	1.19	ITN use last night and IRS last round and village targeted for IRS vs none
613	Impact of indoor residual spraying with lambda-cyhalothrin on malaria parasitemia and anemia prevalence among children less than five years of age in an area of intense, year-round transmission in Malawi.	22665608	Skarbinski J, Mwandama D, Wolkon A, Luka M, Jafali J, Smith A, Mzilahowa T, Gimnig J, Campbell C, Chiphwanya J, Ali D, Mathanga DP.	Am J Trop Med Hyg. 2012 Jun;86(6):997-1004. doi: 10.4269/ajtmh.2012.11-0621.	Am J Trop Med Hyg. 2012	No	3	Skarbinski J, Am J Trop Med Hyg. 2012	Yes	Effectiveness	Yes	CSS	Yes	Malawi	U5	District		899	Infection (smear)	No		No								Logistic regression	849	282	0.54	0.36	0.8	Village targeted for IRS
614	Implications for health education and intervention strategies arising from children's caregivers concerns following successful malaria control.	22657534	Bornman M, Schlemmer L, van der Walt T, van Dyk C, Bouwman H.	Trans R Soc Trop Med Hyg. 2012 Jul;106(7):408-14. doi: 10.1016/j.trstmh.2012.04.007. Epub 2012 May 30.	Trans R Soc Trop Med Hyg. 2012	No	3	Bornman M, Trans R Soc Trop Med Hyg. 2012	No
615	Human exposure to anopheline mosquitoes occurs primarily indoors, even for users of insecticide-treated nets in Luangwa Valley, South-east Zambia.	22647493	Seyoum A, Sikaala CH, Chanda J, Chinula D, Ntamatungiro AJ, Hawela M, Miller JM, Russell TL, BriÌÇt OJ, Killeen GF.	Parasit Vectors. 2012 May 30;5:101. doi: 10.1186/1756-3305-5-101.	Parasit Vectors. 2012	No	3	Seyoum A, Parasit Vectors. 2012	No
616	Preliminary evaluation of insecticide-impregnated ceiling nets with coarse mesh size as a barrier against the invasion of malaria vectors.	22627307	Kawada H, Dida GO, Ohashi K, Sonye G, Njenga SM, Mwandawiro C, Minakawa N, Takagi M.	Jpn J Infect Dis. 2012;65(3):243-6.	Jpn J Infect Dis. 2012	No	3-4	Kawada H, Jpn J Infect Dis. 2012	Yes	Entomo	No
617	An affordable, quality-assured community-based system for high-resolution entomological surveillance of vector mosquitoes that reflects human malaria infection risk patterns.	22624853	Chaki PP, Mlacha Y, Msellemu D, Muhili A, Malishee AD, Mtema ZJ, Kiware SS, Zhou Y, Lobo NF, Russell TL, Dongus S, Govella NJ, Killeen GF.	Malar J. 2012 May 24;11:172. doi: 10.1186/1475-2875-11-172.	Malar J. 2012	No	3	Chaki PP, Malar J. 2012	No
618	Barriers in access to insecticide-treated bednets for malaria prevention: an analysis of Cambodian DHS data.	22585235	Welch K, Fuster M.	J Vector Borne Dis. 2012 Mar;49(1):1-7.	J Vector Borne Dis. 2012	No	3-4	Welch K, J Vector Borne Dis. 2012	Yes	KAP-indicators	No
619	Plasmodium infection, anaemia and mosquito net use among school children across different settings in Kenya.	22574948	Gitonga CW, Edwards T, Karanja PN, Noor AM, Snow RW, Brooker SJ.	Trop Med Int Health. 2012 Jul;17(7):858-70. doi: 10.1111/j.1365-3156.2012.03001.x. Epub 2012 May 11.	Trop Med Int Health. 2012	No	3	Gitonga CW, Trop Med Int Health. 2012	Yes	Effectiveness	Yes	CSS	Yes	Kenya	Children >=5	Region	Yes	7361	Infection (RDT and smear)	No		Yes	Logistic regression with random effect cluster	7361	1296	0.89	0.76	1.05	Bed net use
619	Plasmodium infection, anaemia and mosquito net use among school children across different settings in Kenya.	22574948	Gitonga CW, Edwards T, Karanja PN, Noor AM, Snow RW, Brooker SJ.	Trop Med Int Health. 2012 Jul;17(7):858-70. doi: 10.1111/j.1365-3156.2012.03001.x. Epub 2012 May 11.	Trop Med Int Health. 2012	No	3	Gitonga CW, Trop Med Int Health. 2012	Yes	Effectiveness	Yes	CSS	Yes	Kenya	Children >=5	Region	Yes	9797	Infection (RDT and smear)	No		Yes	Logistic regression with random effect cluster	9797	274	0.69	0.53	0.9	Bed net use
619	Plasmodium infection, anaemia and mosquito net use among school children across different settings in Kenya.	22574948	Gitonga CW, Edwards T, Karanja PN, Noor AM, Snow RW, Brooker SJ.	Trop Med Int Health. 2012 Jul;17(7):858-70. doi: 10.1111/j.1365-3156.2012.03001.x. Epub 2012 May 11.	Trop Med Int Health. 2012	No	3	Gitonga CW, Trop Med Int Health. 2012	Yes	Effectiveness	Yes	CSS	Yes	Kenya	Children >=5	Region	Yes	5363	Infection (RDT and smear)	No		Yes	Logistic regression with random effect cluster	5363	123	0.65	0.41	1.02	Bed net use
619	Plasmodium infection, anaemia and mosquito net use among school children across different settings in Kenya.	22574948	Gitonga CW, Edwards T, Karanja PN, Noor AM, Snow RW, Brooker SJ.	Trop Med Int Health. 2012 Jul;17(7):858-70. doi: 10.1111/j.1365-3156.2012.03001.x. Epub 2012 May 11.	Trop Med Int Health. 2012	No	3	Gitonga CW, Trop Med Int Health. 2012	Yes	Effectiveness	Yes	CSS	Yes	Kenya	Children >=5	Region	Yes	5215	Infection (RDT and smear)	No		Yes	Logistic regression with random effect cluster	5215	120	1.14	0.74	1.78	Bed net use
619	Plasmodium infection, anaemia and mosquito net use among school children across different settings in Kenya.	22574948	Gitonga CW, Edwards T, Karanja PN, Noor AM, Snow RW, Brooker SJ.	Trop Med Int Health. 2012 Jul;17(7):858-70. doi: 10.1111/j.1365-3156.2012.03001.x. Epub 2012 May 11.	Trop Med Int Health. 2012	No	3	Gitonga CW, Trop Med Int Health. 2012	Yes	Effectiveness	Yes	CSS	Yes	Kenya	Children >=5	Region	Yes	10879	Infection (RDT and smear)	No		Yes	Logistic regression with random effect cluster	10879	54	0.7	0.34	1.45	Bed net use
619	Plasmodium infection, anaemia and mosquito net use among school children across different settings in Kenya.	22574948	Gitonga CW, Edwards T, Karanja PN, Noor AM, Snow RW, Brooker SJ.	Trop Med Int Health. 2012 Jul;17(7):858-70. doi: 10.1111/j.1365-3156.2012.03001.x. Epub 2012 May 11.	Trop Med Int Health. 2012	No	3	Gitonga CW, Trop Med Int Health. 2012	Yes	Effectiveness	Yes	CSS	Yes	Kenya	Children >=5	Region	Yes	4670	Infection (RDT and smear)	No		Yes	Logistic regression with random effect cluster	4670	37	1.06	0.53	2.13	Bed net use
620	ITN protection, MSP1 antibody levels and malaria episodes in young children of rural Burkina Faso.	22569564	Kynast-Wolf G, Wakilzadeh W, Coulibaly B, Schnitzler P, TraorÌ© C, Becher H, MÌ_ller O.	Acta Trop. 2012 Aug;123(2):117-22. doi: 10.1016/j.actatropica.2012.04.010. Epub 2012 Apr 28.	Acta Trop. 2012	No	3	Kynast-Wolf G, Acta Trop. 2012	Yes	Other	No
621	Impact of changing over of insecticide from synthetic pyrethroids to DDT for indoor residual spray in a malaria endemic area of Orissa, India.	22561626	Sharma SK, Upadhyay AK, Haque MA, Tyagi PK, Kindo BK.	Indian J Med Res. 2012 Mar;135:382-8.	Indian J Med Res. 2012	No	3-4	Sharma SK, Indian J Med Res. 2012	Yes	Impact	Yes	Ecological before/after		India						Yes	One village per arm, arms not comparable (2 arms IRS alone, 1 arm LLIN alone)
622	Examining equity in access to long-lasting insecticide nets and artemisinin-based combination therapy in Anambra State, Nigeria.	22545723	Mbachu CO, Onwujekwe OE, Uzochukwu BS, Uchegbu E, Oranuba J, Ilika AL.	BMC Public Health. 2012 May 22;12:315. doi: 10.1186/1471-2458-12-315.	BMC Public Health. 2012	No	3	Mbachu CO, BMC Public Health. 2012	No
623	Routine delivery of artemisinin-based combination treatment at fixed health facilities reduces malaria prevalence in Tanzania: an observational study.	22545573	Khatib RA, Skarbinski J, Njau JD, Goodman CA, Elling BF, Kahigwa E, Roberts JM, MacArthur JR, Gutman JR, Kabanywanyi AM, Smith EE, Somi MF, Lyimo T, Mwita A, Genton B, Tanner M, Mills A, Mshinda H, Bloland PB, Abdulla SM, Kachur SP.	Malar J. 2012 Apr 30;11:140. doi: 10.1186/1475-2875-11-140.	Malar J. 2012	No	3-4	Khatib RA, Malar J. 2012	Yes	Impact	Yes	Ecological before/after		Tanzania
624	Prevalence and correlates of insecticide-treated bednet use among HIV-1-infected adults in Kenya.	22533793	Nnedu ON, John-Stewart GC, Singa BO, Piper B, Otieno PA, Guidry A, Richardson BA, Walson J.	AIDS Care. 2012;24(12):1559-64. doi: 10.1080/09540121.2012.674094. Epub 2012 Apr 26.	AIDS Care. 2012	No	3	Nnedu ON, AIDS Care. 2012	Yes	KAP-indicators	No
625	Assessment of the effect of insecticide-treated nets and indoor residual spraying for malaria control in three rural kebeles of Adami Tulu District, South Central Ethiopia.	22533789	Bekele D, Belyhun Y, Petros B, Deressa W.	Malar J. 2012 Apr 25;11:127. doi: 10.1186/1475-2875-11-127.	Malar J. 2012	No	3	Bekele D, Malar J. 2012	Yes	Effectiveness	Yes	CSS	Yes	Ethiopia	All	District		720	Infection (smear)	Yes	Data not disclosed, only 3 clusters (1 ITN, 1 ITN+IRS, 1 none)	No	Chi square
626	The role of prophylactic antimalarial in the reduction of placental parasitemia among pregnant women in Calabar, Nigeria.	22529505	Inyang-Etoh EC, Agan TU, Etuk SJ, Inyang-Etoh PC.	Niger Med J. 2011 Oct;52(4):235-8. doi: 10.4103/0300-1652.93795.	Niger Med J. 2011	No	3-4	Inyang-Etoh EC, Niger Med J. 2011	Yes	Effectiveness	Yes	CSS	Yes	Nigeria	Women delivering at HF	City		640	Placental malaria (severe)	Yes	Study design not clear (CCS vs CSS), no OR calculated, case definition not clear, inappropriate stat test,...	No	T-test (!)																										640
627	Synergistic insecticidal and repellent effects of combined pyrethroid and repellent-impregnated bed nets using a novel long-lasting polymer-coating multi-layer technique.	22526285	Faulde MK, Nehring O.	Parasitol Res. 2012 Aug;111(2):755-65. doi: 10.1007/s00436-012-2896-8. Epub 2012 Apr 20.	Parasitol Res. 2012	No	3-4	Faulde MK, Parasitol Res. 2012	Yes	Entomo	No
628	Malaria ecotypes and stratification.	22520442	Schapira A, Boutsika K.	Adv Parasitol. 2012;78:97-167. doi: 10.1016/B978-0-12-394303-3.00001-3.	Adv Parasitol. 2012	No	3-4	Schapira A, Adv Parasitol. 2012	No
629	Long-term effects of malaria prevention with insecticide-treated mosquito nets on morbidity and mortality in African children: randomised controlled trial.	22519853	Louis VR, Bals J, TiendrebÌ©ogo J, Bountogo M, Ramroth H, De Allegri M, TraorÌ© C, Beiersmann C, Coulibaly B, YÌ© M, Jahn A, Becher H, MÌ_ller O.	Trop Med Int Health. 2012 Jun;17(6):733-41. doi: 10.1111/j.1365-3156.2012.02990.x. Epub 2012 Apr 23.	Trop Med Int Health. 2012	No	3	Louis VR, Trop Med Int Health. 2012	No	Efficacy
630	Consequences of gestational malaria on birth weight: finding the best timeframe for intermittent preventive treatment administration.	22514730	Huynh BT, Fievet N, Briand V, Borgella S, Massougbodji A, Deloron P, Cot M.	PLoS One. 2012;7(4):e35342. doi: 10.1371/journal.pone.0035342. Epub 2012 Apr 13.	PLoS One. 2012	No	3	Huynh BT, PLoS One. 2012	Yes	Efficacy	No
631	The impact of indoor residual spraying on malaria incidence in East Shoa Zone, Ethiopia.	22514514	Hamusse SD, Balcha TT, Belachew T.	Glob Health Action. 2012;5:11619. doi: 10.3402/gha.v5i0.11619. Epub 2012 Apr 16.	Glob Health Action. 2012	No	3-4	Hamusse SD, Glob Health Action. 2012	Yes	Impact	No
632	Collapse of Anopheles darlingi populations in Suriname after introduction of insecticide-treated nets (ITNs); malaria down to near elimination level.	22492150	Hiwat H, Mitro S, Samjhawan A, Sardjoe P, Soekhoe T, Takken W.	Am J Trop Med Hyg. 2012 Apr;86(4):649-55. doi: 10.4269/ajtmh.2012.11-0414.	Am J Trop Med Hyg. 2012	No	3	Hiwat H, Am J Trop Med Hyg. 2012	No
633	Cost and cost effectiveness of long-lasting insecticide-treated bed nets - a model-based analysis.	22475679	Pulkki-BrÌ_nnstrÌm AM, Wolff C, BrÌ_nnstrÌm N, Skordis-Worrall J.	Cost Eff Resour Alloc. 2012 Apr 4;10:5. doi: 10.1186/1478-7547-10-5.	Cost Eff Resour Alloc. 2012	No	3-4	Pulkki-BrÌ_nnstrÌm AM, Cost Eff Resour Alloc. 2012	No
634	Selection of mosquito life-histories: a hidden weapon against malaria?	22471997	Ferguson HM, Maire N, Takken W, Lyimo IN, BriÌÇt O, Lindsay SW, Smith TA.	Malar J. 2012 Apr 3;11:106. doi: 10.1186/1475-2875-11-106.	Malar J. 2012	No	3-4	Ferguson HM, Malar J. 2012	No
635	Antigen persistence of rapid diagnostic tests in pregnant women in Nanoro, Burkina Faso, and the implications for the diagnosis of malaria in pregnancy.	22469496	Kattenberg JH, Tahita CM, Versteeg IA, Tinto H, TraorÌ©-Coulibaly M, Schallig HD, Mens PF.	Trop Med Int Health. 2012 May;17(5):550-7. doi: 10.1111/j.1365-3156.2012.02975.x. Epub 2012 Apr 2.	Trop Med Int Health. 2012	No	3	Kattenberg JH, Trop Med Int Health. 2012	No
636	The effect of household heads training on long-lasting insecticide-treated bed nets utilization: a cluster randomized controlled trial in Ethiopia.	22463488	Deribew A, Birhanu Z, Sena L, Dejene T, Reda AA, Sudhakar M, Alemseged F, Tessema F, Zeynudin A, Biadgilign S, Deribe K.	Malar J. 2012 Mar 30;11:99. doi: 10.1186/1475-2875-11-99.	Malar J. 2012	No	3	Deribew A, Malar J. 2012	No	Efficacy
637	Utilization of insecticide treated nets during pregnancy among postpartum women in Ibadan, Nigeria: a cross-sectional study.	22458645	Aluko JO, Oluwatosin AO.	BMC Pregnancy Childbirth. 2012 Mar 29;12:21. doi: 10.1186/1471-2393-12-21.	BMC Pregnancy Childbirth. 2012	No	3	Aluko JO, BMC Pregnancy Childbirth. 2012	Yes	KAP-indicators	No
638	Random repeated cross sectional study on breeding site characterization of Anopheles sinensis larvae in distinct villages of Yongcheng City, People's Republic of China.	22444032	Liu XB, Liu QY, Guo YH, Jiang JY, Ren DS, Zhou GC, Zheng CJ, Liu JL, Chen Y, Li HS, Li HZ, Li Q.	Parasit Vectors. 2012 Mar 23;5:58. doi: 10.1186/1756-3305-5-58.	Parasit Vectors. 2012	No	3	Liu XB, Parasit Vectors. 2012	No
639	Comparative efficacy of uncontrolled and controlled intermittent preventive treatment during pregnancy (IPTp) with combined use of LLTNs in high resistance area to sulfadoxine-pyrimethamine in CÌ«te d'Ivoire.	22442633	Offianan AT, Penali LK, Coulibaly M, Tiacoh N, Ako A, Adji E, Coulibaly B, Koffi D, Sarr D, Jambou R, Kone M.	Infect Drug Resist. 2012;5:53-63. doi: 10.2147/IDR.S27450. Epub 2012 Mar 12.	Infect Drug Resist. 2012	No	3-4	Offianan AT, Infect Drug Resist. 2012	Yes	Efficacy	No
640	Antenatal receipt of sulfadoxine-pyrimethamine does not exacerbate pregnancy-associated malaria despite the expansion of drug-resistant Plasmodium falciparum: clinical outcomes from the QuEERPAM study.	22441649	Taylor SM, Antonia AL, Chaluluka E, Mwapasa V, Feng G, Molyneux ME, ter Kuile FO, Meshnick SR, Rogerson SJ.	Clin Infect Dis. 2012 Jul;55(1):42-50. doi: 10.1093/cid/cis301. Epub 2012 Mar 22.	Clin Infect Dis. 2012	No	3	Taylor SM, Clin Infect Dis. 2012	Yes	Effectiveness	Yes	CSS	Yes	Malawi	Women delivering at HF	City		172	Parasite density	Yes	Insufficient data disclosed, only pvalue	Yes	Logistic regression																										172
641	Knowledge, attitudes and practices relevant to malaria control in remote island populations of manus, papua new Guinea.	22438700	Ataka Y, Inaoka T, Ohtsuka R.	Trop Med Health. 2011 Dec;39(4):109-17. doi: 10.2149/tmh.2011-14. Epub 2011 Dec 1.	Trop Med Health. 2011	No	3	Ataka Y, Trop Med Health. 2011	Yes	Effectiveness	Yes	CSS	No	Papua NG	All >=14	Island (3)	Yes	197	Antibody titers >1:1024	Yes	Insufficient data disclosed, only significance	Yes	Logistic regression	197	55	NA	NA	NA	Bed net use
642	An analysis of timing and frequency of malaria infection during pregnancy in relation to the risk of low birth weight, anaemia and perinatal mortality in Burkina Faso.	22433778	Valea I, Tinto H, Drabo MK, Huybregts L, Sorgho H, Ouedraogo JB, Guiguemde RT, van Geertruyden JP, Kolsteren P, D'Alessandro U; FSP/MISAME study Group.	Malar J. 2012 Mar 16;11:71. doi: 10.1186/1475-2875-11-71.	Malar J. 2012	No	3	Valea I, Malar J. 2012	Yes	Effectiveness	Yes	Cohort	Yes	Burkina Faso	Pregnant women	City		1034	Incidence acute malaria	No		No	Poisson regression																										1034
643	Spatial repellency of transfluthrin-treated hessian strips against laboratory-reared Anopheles arabiensis mosquitoes in a semi-field tunnel cage.	22433128	Ogoma SB, Ngonyani H, Simfukwe ET, Mseka A, Moore J, Killeen GF.	Parasit Vectors. 2012 Mar 20;5:54. doi: 10.1186/1756-3305-5-54.	Parasit Vectors. 2012	No	3-4	Ogoma SB, Parasit Vectors. 2012	No
644	The implementation of malaria intermittent preventive trialtreatment with sulphadoxine-pyrimethamine in infants reduced all-cause mortality in the district of Kolokani, Mali: results from a cluster randomized control.	22423611	Dicko A, Konare M, Traore D, Testa J, Salamon R, Doumbo O, Rogier C.	Malar J. 2012 Mar 16;11:73. doi: 10.1186/1475-2875-11-73.	Malar J. 2012	No	3	Dicko A, Malar J. 2012	Yes	Efficacy	No
645	High prevalence of malaria in Zambezia, Mozambique: the protective effect of IRS versus increased risks due to pig-keeping and house construction.	22363640	Temu EA, Coleman M, Abilio AP, Kleinschmidt I.	PLoS One. 2012;7(2):e31409. doi: 10.1371/journal.pone.0031409. Epub 2012 Feb 20.	PLoS One. 2012	No	3	Temu EA, PLoS One. 2012	Yes	Effectiveness	Yes	CSS	Yes	Mozambique	Children 1-15	Province	No	8338	Infection (RDT)	No		Yes	Logistic regression with clustering	8338	3986	1.2	0.9	1.8	ITN use last night	Logistic regression with clustering	8338	3986	0.6	0.4	0.9	Last year	Logistic regression with clustering	0.5	0.3	0.7	ITN use last night and IRS last year vs none
646	[Malaria in Gabon: results of a clinical and laboratory study at the Chinese-Gabonese Friendship Hospital of Franceville].	22362010	Lekana-Douki JB, Pontarollo J, Zatra R, Toure-Ndouo FS.	Sante. 2011 Oct-Dec;21(4):193-8. doi: 10.1684/san.2011.0263. French.	Sante. 2011	No	3	Lekana-Douki JB, Sante. 2011	Yes	Other	No
647	[Mixed design for the evaluation of the Mesoamerica Health 2015 initiative].	22344383	GutiÌ©rrez JP, TÌ©llez-Rojo MM, Torres P, Romero M, Bertozzi SM; Subgrupo de EvaluaciÌ_n de Impacto.	Salud Publica Mex. 2011;53 Suppl 3:S386-95. Spanish.	Salud Publica Mex. 2011	No	3-4	GutiÌ©rrez JP, Salud Publica Mex. 2011	No
648	[Cost-effectiveness of public health practices: a literature review of public health interventions from the Mesoamerican Health Initiative].	22344382	Valencia-Mendoza A, Danese-dlSantos LG, Sosa-RubÌ_ SG, Aracena-Genao B.	Salud Publica Mex. 2011;53 Suppl 3:S375-85. Spanish.	Salud Publica Mex. 2011	No	3-4	Valencia-Mendoza A, Salud Publica Mex. 2011	No
649	Cost-effectiveness analysis of three health interventions to prevent malaria in pregnancy in an area of low transmission in Uganda.	24030879	Hansen KS, Ndyomugyenyi R, Magnussen P, Clarke SE.	Int Health. 2012 Mar;4(1):38-46. doi: 10.1016/j.inhe.2011.10.001.	Int Health. 2012	No	3-4	Hansen KS, Int Health. 2012	No
650	Supply-related drivers of staff motivation for providing intermittent preventive treatment of malaria during pregnancy in Tanzania: evidence from two rural districts.	22340941	Mubyazi GM, Bloch P, Byskov J, Magnussen P, Bygbjerg IC, Hansen KS.	Malar J. 2012 Feb 18;11:48. doi: 10.1186/1475-2875-11-48.	Malar J. 2012	No	3	Mubyazi GM, Malar J. 2012	No
651	Wind direction and proximity to larval sites determines malaria risk in Kilifi District in Kenya.	22334077	Midega JT, Smith DL, Olotu A, Mwangangi JM, Nzovu JG, Wambua J, Nyangweso G, Mbogo CM, Christophides GK, Marsh K, Bejon P.	Nat Commun. 2012 Feb 14;3:674. doi: 10.1038/ncomms1672.	Nat Commun. 2012	No	3	Midega JT, Nat Commun. 2012	No
652	Pharmacovigilance of malaria intermittent preventive treatment in infants coupled with routine immunizations in 6 African countries.	22315391	de Sousa A, Rabarijaona LP, Tenkorang O, Inkoom E, Ravelomanantena HV, Njarasoa S, Whang JN, Ndiaye JL, Ndiaye Y, Ndiaye M, Sow D, Akadiri G, Hassan J, Dicko A, Sagara I, Kubalalika P, Mathanga D, Bizuneh K, Randriasamimanana JR, Recht J, Bjelic I, Dodoo A.	J Infect Dis. 2012 Mar;205 Suppl 1:S82-90. doi: 10.1093/infdis/jir799.	J Infect Dis. 2012	No	3	de Sousa A, J Infect Dis. 2012	No
653	Evidence for both innate and acquired mechanisms of protection from Plasmodium falciparum in children with sickle cell trait.	22327223	Gong L, Maiteki-Sebuguzi C, Rosenthal PJ, Hubbard AE, Drakeley CJ, Dorsey G, Greenhouse B.	Blood. 2012 Apr 19;119(16):3808-14. doi: 10.1182/blood-2011-08-371062. Epub 2012 Feb 10.	Blood. 2012	No	3	Gong L, Blood. 2012	No
654	Evaluation of the effectiveness and compliance of intermittent preventive treatment (IPT) in the control of malaria in pregnant women in south eastern Nigeria.	22325819	Nduka FO, Nwosu E, Oguariri RM.	Ann Trop Med Parasitol. 2011 Dec;105(8):599-605. doi: 10.1179/2047773211Y.0000000015.	Ann Trop Med Parasitol. 2011	No	3-4	Nduka FO, Ann Trop Med Parasitol. 2011	Yes	Effectiveness	Yes	CSS	Yes	Nigeria	Women delivering at HF	Region	Yes (sufficient data disclosed)	844	Infection (smear)	Yes	Exposure IPTp not defined, no OR calculated	No	Chi square																										844
655	The lack of endocrine disrupting effects in catfish (Clarias gariepinus) from a DDT sprayed area.	22325337	Brink K, van Vuren JJ, Bornman R.	Ecotoxicol Environ Saf. 2012 May;79:256-63. doi: 10.1016/j.ecoenv.2012.01.006. Epub 2012 Feb 8.	Ecotoxicol Environ Saf. 2012	No	3-4	Brink K, Ecotoxicol Environ Saf. 2012	No
656	Factors associated with utilization of insecticide-treated nets in children seeking health care at a Ugandan hospital: perspective of child caregivers.	22323100	Nankinga Z, Muliira JK, Kalyango J, Nankabirwa J, Kiwuwa S, Njama-Meya D, Karamagi C.	J Community Health. 2012 Oct;37(5):1006-14. doi: 10.1007/s10900-012-9546-z.	J Community Health. 2012	No	3	Nankinga Z, J Community Health. 2012	Yes	KAP-indicators	No
657	Can universal insecticide-treated net campaigns achieve equity in coverage and use? the case of northern Nigeria.	22297189	Ye Y, Patton E, Kilian A, Dovey S, Eckert E.	Malar J. 2012 Feb 1;11:32. doi: 10.1186/1475-2875-11-32.	Malar J. 2012	No	3	Ye Y, Malar J. 2012	No
658	Improved equity in measles vaccination from integrating insecticide-treated bednets in a vaccination campaign, Madagascar.	22273490	Goodson JL, Kulkarni MA, Vanden Eng JL, Wannemuehler KA, Cotte AH, Desrochers RE, Randriamanalina B, Luman ET.	Trop Med Int Health. 2012 Apr;17(4):430-7. doi: 10.1111/j.1365-3156.2011.02953.x. Epub 2012 Jan 24.	Trop Med Int Health. 2012	No	3	Goodson JL, Trop Med Int Health. 2012	Yes	Other	Yes
659	Aging partially restores the efficacy of malaria vector control in insecticide-resistant populations of Anopheles gambiae s.l. from Burkina Faso.	22269002	Jones CM, Sanou A, Guelbeogo WM, Sagnon N, Johnson PC, Ranson H.	Malar J. 2012 Jan 23;11:24. doi: 10.1186/1475-2875-11-24.	Malar J. 2012	No	3-4	Jones CM, Malar J. 2012	Yes	Entomo	No
660	Distance to health services influences insecticide-treated net possession and use among six to 59 month-old children in Malawi.	22236395	Larson PS, Mathanga DP, Campbell CH Jr, Wilson ML.	Malar J. 2012 Jan 11;11:18. doi: 10.1186/1475-2875-11-18.	Malar J. 2012	No	3	Larson PS, Malar J. 2012	Yes	KAP-indicators	No
661	Rolling Malaria Indicator Surveys (rMIS): a potential district-level malaria monitoring and evaluation (M&E) tool for program managers.	22232457	Roca-Feltrer A, Lalloo DG, Phiri K, Terlouw DJ.	Am J Trop Med Hyg. 2012 Jan;86(1):96-8. doi: 10.4269/ajtmh.2012.11-0397.	Am J Trop Med Hyg. 2012	No	3	Roca-Feltrer A, Am J Trop Med Hyg. 2012	Yes	Other	No
662	Sulfadoxine-pyrimethamine resistance and intermittent preventive treatment during pregnancy: a retrospective analysis of birth weight data in the Democratic Republic of Congo (DRC).	22212628	Likwela JL, D'Alessandro U, Lokwa BL, Meuris S, Dramaix MW.	Trop Med Int Health. 2012 Mar;17(3):322-9. doi: 10.1111/j.1365-3156.2011.02935.x. Epub 2011 Dec 30.	Trop Med Int Health. 2012	No	3-4	Likwela JL, Trop Med Int Health. 2012	Yes	Effectiveness	Yes	CSS	Yes	DRC	Women delivering at HF	Region (3)	Yes	1284	LBW	No		Yes	Logistic regression																										1284
663	Cluster-randomized study of intermittent preventive treatment for malaria in infants (IPTi) in southern Tanzania: evaluation of impact on survival.	22208409	Schellenberg JR, Maokola W, Shirima K, Manzi F, Mrisho M, Mushi A, Alonso P, Mshinda H, Tanner M, Schellenberg DM.	Malar J. 2011 Dec 30;10:387. doi: 10.1186/1475-2875-10-387.	Malar J. 2011	No	3	Schellenberg JR, Malar J. 2011	No	Efficacy
664	Behavioral change communication strategy vital in malaria prevention interventions in rural communities: Nakasongola district, Uganda.	23467840	Mugisa M, Muzoora A.	Pan Afr Med J. 2012;13 Suppl 1:2. Epub 2012 Dec 25.	Pan Afr Med J. 2012	No	3	Mugisa M, Pan Afr Med J. 2012	Yes	Impact	Yes
665	Ownership and utilization of long-lasting insecticide-treated bed nets in Afar, northeast Ethiopia: a cross-sectional study.	23467458	Negash K, Haileselassie B, Tasew A, Ahmed Y, Getachew M.	Pan Afr Med J. 2012;13 Suppl 1:9. Epub 2012 Dec 26.	Pan Afr Med J. 2012	No	3	Negash K, Pan Afr Med J. 2012	Yes	KAP-indicators	No
666	The effectiveness and perception of the use of sulphadoxine-pyrimethamine in intermittent preventive treatment of malaria in pregnancy programme in Offinso district of Ashanti region, Ghana.	22206597	Tutu EO, Lawson B, Browne E.	Malar J. 2011 Dec 29;10:385. doi: 10.1186/1475-2875-10-385.	Malar J. 2011	No	3-4	Tutu EO, Malar J. 2011	Yes	Effectiveness	Yes	CSS	Yes	Ghana	Women delivering at HF	District		306	Infection (smear)	Yes	No IPTp excluded, insufficient results disclosed	No	NA
667	Age-dependent IgG subclass responses to Plasmodium falciparum EBA-175 are differentially associated with incidence of malaria in Mozambican children.	22169088	DobaÌ±o C, Quelhas D, QuintÌ_ L, Puyol L, Serra-Casas E, Mayor A, Nhampossa T, Macete E, Aide P, Mandomando I, Sanz S, Puniya SK, Singh B, Gupta P, Bhattacharya A, Chauhan VS, Aponte JJ, Chitnis CE, Alonso PL, MenÌ©ndez C.	Clin Vaccine Immunol. 2012 Feb;19(2):157-66. doi: 10.1128/CVI.05523-11. Epub 2011 Dec 14.	Clin Vaccine Immunol. 2012	No	3	DobaÌ±o C, Clin Vaccine Immunol. 2012	No
668	Impact of combining intermittent preventive treatment with home management of malaria in children less than 10 years in a rural area of Senegal: a cluster randomized trial.	22166001	Tine RC, Faye B, Ndour CT, Ndiaye JL, Ndiaye M, Bassene C, Magnussen P, Bygbjerg IC, Sylla K, Ndour JD, Gaye O.	Malar J. 2011 Dec 13;10:358. doi: 10.1186/1475-2875-10-358.	Malar J. 2011	No	3	Tine RC, Malar J. 2011	No	Efficacy
669	Assessing healthcare providers' knowledge and practices relating to insecticide-treated nets and the prevention of malaria in Ghana, Laos, Senegal and Tanzania.	22165841	Hoffman SJ, Guindon GE, Lavis JN, Ndossi GD, Osei EJ, Sidibe MF, Boupha B; Research to Policy & Practice Study Team.	Malar J. 2011 Dec 13;10:363. doi: 10.1186/1475-2875-10-363.	Malar J. 2011	No	3-4	Hoffman SJ, Malar J. 2011	No
670	[Access to intermittent preventive treatment (IPt) in a situation of abolition of user's fee: role of economic welfare].	22147304	Faye A, Manga NM, Seck I, Niang K, Leye MM, Diagne-Camara M, Diongue M, Ba M, Ndiaye P, Tal-Dia A.	Bull Soc Pathol Exot. 2012 Aug;105(3):215-9. doi: 10.1007/s13149-011-0192-y. Epub 2011 Dec 6. French.	Bull Soc Pathol Exot. 2012	No	3	Faye A, Bull Soc Pathol Exot. 2012	No
671	The combination of indoor residual spraying and insecticide-treated nets provides added protection against malaria compared with insecticide-treated nets alone.	22144448	Hamel MJ, Otieno P, Bayoh N, Kariuki S, Were V, Marwanga D, Laserson KF, Williamson J, Slutsker L, Gimnig J.	Am J Trop Med Hyg. 2011 Dec;85(6):1080-6. doi: 10.4269/ajtmh.2011.10-0684.	Am J Trop Med Hyg. 2011	No	3	Hamel MJ, Am J Trop Med Hyg. 2011	Yes	Efficacy	Yes
672	Application of the malaria management model to the analysis of costs and benefits of DDT versus non-DDT malaria control.	22140467	Pedercini M, Movilla Blanco S, Kopainsky B.	PLoS One. 2011;6(11):e27771. doi: 10.1371/journal.pone.0027771. Epub 2011 Nov 30.	PLoS One. 2011	No	3-4	Pedercini M, PLoS One. 2011	Yes	Other	No
673	Malaria treatment and prophylaxis in endemic and nonendemic countries: evidence on strategies and their cost-effectiveness.	22122444	van Vugt M, van Beest A, Sicuri E, van Tulder M, Grobusch MP.	Future Microbiol. 2011 Dec;6(12):1485-500. doi: 10.2217/fmb.11.138. Review.	Future Microbiol. 2011	No	3-4	van Vugt M, Future Microbiol. 2011	No
674	Effect of transmission reduction by insecticide-treated bednets (ITNs) on antimalarial drug resistance in western Kenya.	22096496	Shah M, Kariuki S, Vanden Eng J, Blackstock AJ, Garner K, Gatei W, Gimnig JE, Lindblade K, Terlouw D, ter Kuile F, Hawley WA, Phillips-Howard P, Nahlen B, Walker E, Hamel MJ, Slutsker L, Shi YP.	PLoS One. 2011;6(11):e26746. doi: 10.1371/journal.pone.0026746. Epub 2011 Nov 11.	PLoS One. 2011	No	3	Shah M, PLoS One. 2011	No
675	Who attends antenatal care and expanded programme on immunization services in Chad, Mali and Niger? The implications for insecticide-treated net delivery.	22078175	Carlson M, Smith Paintain L, Bruce J, Webster J, Lines J.	Malar J. 2011 Nov 13;10:341. doi: 10.1186/1475-2875-10-341.	Malar J. 2011	No	3-4	Carlson M, Malar J. 2011	No
676	Coverage, adherence and costs of intermittent preventive treatment of malaria in children employing different delivery strategies in Jasikan, Ghana.	22073137	Patouillard E, Conteh L, Webster J, Kweku M, Chandramohan D, Greenwood B.	PLoS One. 2011;6(11):e24871. doi: 10.1371/journal.pone.0024871. Epub 2011 Nov 3.	PLoS One. 2011	No	3-4	Patouillard E, PLoS One. 2011	Yes	Other	No
677	Large-scale use of mosquito larval source management for malaria control in Africa: a cost analysis.	22067606	Worrall E, Fillinger U.	Malar J. 2011 Nov 8;10:338. doi: 10.1186/1475-2875-10-338.	Malar J. 2011	No	3-4	Worrall E, Malar J. 2011	No
678	Examining household possession and willingness to pay for the retreatment of ITNs with insecticides among local residences in a malaria endemic area.	22066326	Kaliyaperumal K, Mengistie E, Dagnew Z, Deboch B.	East Afr J Public Health. 2010 Dec;7(4):305-10.	East Afr J Public Health. 2010	No	3	Kaliyaperumal K, East Afr J Public Health. 2010	No
679	Changing individual-level risk factors for malaria with declining transmission in southern Zambia: a cross-sectional study.	22039751	Sutcliffe CG, Kobayashi T, Hamapumbu H, Shields T, Kamanga A, Mharakurwa S, Thuma PE, Glass G, Moss WJ.	Malar J. 2011 Oct 31;10:324. doi: 10.1186/1475-2875-10-324.	Malar J. 2011	No	3	Sutcliffe CG, Malar J. 2011	Yes	Effectiveness	Yes	CSS	No	Zambia	All	Subdistrict		330	Infection Pf (RDT)	Yes	Overadjustment	Yes	Logistic regression GEE clustering HH	330	79	0.5	0.24	1.03	ITN use
680	Intermittent preventive treatment during pregnancy with sulphadoxine-pyrimethamine may promote Plasmodium falciparum gametocytogenesis.	22025224	Fehintola FA, Balogun ST, Adeoye SB.	Med Princ Pract. 2012;21(1):63-7. doi: 10.1159/000332405. Epub 2011 Oct 21.	Med Princ Pract. 2012	No	3	Fehintola FA, Med Princ Pract. 2012	No
681	Placental Plasmodium falciparum malaria infection: operational accuracy of HRP2 rapid diagnostic tests in a malaria endemic setting.	22004666	Kyabayinze DJ, Tibenderana JK, Nassali M, Tumwine LK, Riches C, Montague M, Counihan H, Hamade P, Van Geertruyden JP, Meek S.	Malar J. 2011 Oct 18;10:306. doi: 10.1186/1475-2875-10-306.	Malar J. 2011	No	3-4	Kyabayinze DJ, Malar J. 2011	No
682	Cost-effectiveness of intermittent preventive treatment of malaria in infants (IPTi) for averting anaemia in Gabon: a comparison between intention to treat and according to protocol analyses.	22004614	Sicuri E, Biao P, Hutton G, Tediosi F, Menendez C, Lell B, Kremsner P, Conteh L, Grobusch MP.	Malar J. 2011 Oct 17;10:305. doi: 10.1186/1475-2875-10-305.	Malar J. 2011	No	3-4	Sicuri E, Malar J. 2011	Yes	Other	No
683	Evidence for a useful life of more than three years for a polyester-based long-lasting insecticidal mosquito net in Western Uganda.	21992483	Kilian A, Byamukama W, Pigeon O, Gimnig J, Atieli F, Koekemoer L, Protopopoff N.	Malar J. 2011 Oct 13;10:299. doi: 10.1186/1475-2875-10-299.	Malar J. 2011	No	3-4	Kilian A, Malar J. 2011	Yes	Entomo	No
684	Quantification of the burden and consequences of pregnancy-associated malaria in the Democratic Republic of the Congo.	21990422	Taylor SM, van Eijk AM, Hand CC, Mwandagalirwa K, Messina JP, Tshefu AK, Atua B, Emch M, Muwonga J, Meshnick SR, Ter Kuile FO.	J Infect Dis. 2011 Dec 1;204(11):1762-71. doi: 10.1093/infdis/jir625. Epub 2011 Oct 11.	J Infect Dis. 2011	No	3	Taylor SM, J Infect Dis. 2011	Yes	Other	No
685	Knowledge of malaria among women of Burundi and its impact on the incidence of the disease.	21990107	Tagliaferri L, Prunotto G, Hakizimana J, Rios WP, Pelucchi C, Principi N, Esposito S.	J Trop Pediatr. 2012 Aug;58(4):258-62. doi: 10.1093/tropej/fmr089. Epub 2011 Oct 11.	J Trop Pediatr. 2012	No	3	Tagliaferri L, J Trop Pediatr. 2012	Yes	KAP-indicators	No
686	Falciparum malaria in young children of rural Burkina Faso: comparison of survey data in 1999 with 2009.	21989335	Beiersmann C, Bountogo M, TiendrÌ©beogo J, De Allegri M, Louis VR, Coulibaly B, YÌ© M, Mueller O.	Malar J. 2011 Oct 11;10:296. doi: 10.1186/1475-2875-10-296.	Malar J. 2011	No	3	Beiersmann C, Malar J. 2011	Yes	Impact	No
687	Malaria knowledge and long-lasting insecticidal net use in rural communities of central CÌ«te d'Ivoire.	21970433	Ouattara AF, Raso G, Edi CV, Utzinger J, Tanner M, Dagnogo M, Koudou BG.	Malar J. 2011 Oct 4;10:288. doi: 10.1186/1475-2875-10-288.	Malar J. 2011	No	3-4	Ouattara AF, Malar J. 2011	Yes	KAP-indicators	Yes
688	Community-owned resource persons for malaria vector control: enabling factors and challenges in an operational programme in Dar es Salaam, United Republic of Tanzania.	21955856	Chaki PP, Dongus S, Fillinger U, Kelly A, Killeen GF.	Hum Resour Health. 2011 Sep 28;9:21. doi: 10.1186/1478-4491-9-21.	Hum Resour Health. 2011	No	3	Chaki PP, Hum Resour Health. 2011	No
689	Insecticide - treated bednet ownership and utilization in Rivers State, Nigeria before a state-wide net distribution campaign.	21946711	Tobin-West CI, Alex-Hart BA.	J Vector Borne Dis. 2011 Sep;48(3):133-7.	J Vector Borne Dis. 2011	No	3	Tobin-West CI, J Vector Borne Dis. 2011	Yes	KAP-indicators	No
690	Determinants of insecticide treated nets use among youth corp members in Edo State, Nigeria.	21943107	Amoran OE, Senbanjo IO, Asagwara CE.	BMC Public Health. 2011 Sep 25;11:728. doi: 10.1186/1471-2458-11-728.	BMC Public Health. 2011	No	3	Amoran OE, BMC Public Health. 2011	Yes	KAP-indicators	No
691	Baseline results of the first malaria indicator survey in Iran at household level.	21939505	Mohammadi M, Ansari-Moghaddam A, Raiesi A, Rakhshani F, Nikpour F, Haghdost A, Ranjbar M, Taghizadeh-Asl R, Sakeni M, Safari R, Saffari M.	Malar J. 2011 Sep 22;10:277. doi: 10.1186/1475-2875-10-277.	Malar J. 2011	No	3	Mohammadi M, Malar J. 2011	Yes	KAP-indicators	No
692	Evaluation of methods for sampling the malaria vector Anopheles darlingi (Diptera, Culicidae) in Suriname and the relation with its biting behavior.	21936323	Hiwat H, De Rijk M, Andriessen R, Koenraadt CJ, Takken W.	J Med Entomol. 2011 Sep;48(5):1039-46.	J Med Entomol. 2011	No	3-4	Hiwat H, J Med Entomol. 2011	No
693	Serological markers of sand fly exposure to evaluate insecticidal nets against visceral leishmaniasis in India and Nepal: a cluster-randomized trial.	21931871	Gidwani K, Picado A, Rijal S, Singh SP, Roy L, Volfova V, Andersen EW, Uranw S, Ostyn B, Sudarshan M, Chakravarty J, Volf P, Sundar S, Boelaert M, Rogers ME.	PLoS Negl Trop Dis. 2011 Sep;5(9):e1296. doi: 10.1371/journal.pntd.0001296. Epub 2011 Sep 13.	PLoS Negl Trop Dis. 2011	No	3-4	Gidwani K, PLoS Negl Trop Dis. 2011	No
694	Insecticide resistance and the future of malaria control in Zambia.	21915314	Chanda E, Hemingway J, Kleinschmidt I, Rehman AM, Ramdeen V, Phiri FN, Coetzer S, Mthembu D, Shinondo CJ, Chizema-Kawesha E, Kamuliwo M, Mukonka V, Baboo KS, Coleman M.	PLoS One. 2011;6(9):e24336. doi: 10.1371/journal.pone.0024336. Epub 2011 Sep 6.	PLoS One. 2011	No	3	Chanda E, PLoS One. 2011	No
695	Maternal anemia in Benin: prevalence, risk factors, and association with low birth weight.	21896797	Bodeau-Livinec F, Briand V, Berger J, Xiong X, Massougbodji A, Day KP, Cot M.	Am J Trop Med Hyg. 2011 Sep;85(3):414-20. doi: 10.4269/ajtmh.2011.10-0599.	Am J Trop Med Hyg. 2011	No	3	Bodeau-Livinec F, Am J Trop Med Hyg. 2011	Yes	Other	No
696	Intermittent screening and treatment versus intermittent preventive treatment of malaria in pregnancy: provider knowledge and acceptability.	21887367	Smith Paintain L, Antwi GD, Jones C, Amoako E, Adjei RO, Afrah NA, Greenwood B, Chandramohan D, Tagbor H, Webster J.	PLoS One. 2011;6(8):e24035. doi: 10.1371/journal.pone.0024035. Epub 2011 Aug 24.	PLoS One. 2011	No	3-4	Smith Paintain L, PLoS One. 2011	No
697	Ownership and use of insecticide-treated nets in Oromia and Amhara regional states of Ethiopia two years after a nationwide campaign.	21883727	Deressa W, Fentie G, Girma S, Reithinger R.	Trop Med Int Health. 2011 Dec;16(12):1552-61. doi: 10.1111/j.1365-3156.2011.02875.x. Epub 2011 Sep 1.	Trop Med Int Health. 2011	No	3	Deressa W, Trop Med Int Health. 2011	Yes	KAP-indicators	No
698	Morbidity from malaria in children in the year after they had received intermittent preventive treatment of malaria: a randomised trial.	21858097	KonatÌ© AT, Yaro JB, OuÌ©draogo AZ, Diarra A, GansanÌ© A, Soulama I, KangoyÌ© DT, KaborÌ© Y, OuÌ©draogo E, OuÌ©draogo A, Tiono AB, OuÌ©draogo IN, Chandramohan D, Cousens S, Milligan PJ, Sirima SB, Greenwood BM, Diallo DA.	PLoS One. 2011;6(8):e23391. doi: 10.1371/journal.pone.0023391. Epub 2011 Aug 12.	PLoS One. 2011	No	3	KonatÌ© AT, PLoS One. 2011	No	Efficacy
699	Malaria morbidity in children in the year after they had received intermittent preventive treatment of malaria in Mali: a randomized control trial.	21858096	Dicko A, Barry A, Dicko M, Diallo AI, Tembine I, Dicko Y, Dara N, Sidibe Y, Santara G, ConarÌ© T, Chandramohan D, Cousens S, Milligan PJ, Diallo DA, Doumbo OK, Greenwood B.	PLoS One. 2011;6(8):e23390. doi: 10.1371/journal.pone.0023390. Epub 2011 Aug 12.	PLoS One. 2011	No	3	Dicko A, PLoS One. 2011	No	Efficacy
700	Molecular monitoring of resistant dhfr and dhps allelic haplotypes in Morogoro and Mvomero districts in south eastern Tanzania.	21857842	Malisa A, Pearce R, Abdullah S, Mutayoba B, Mshinda H, Kachur P, Bloland P, Roper C.	Afr Health Sci. 2011 Jun;11(2):142-50.	Afr Health Sci. 2011	No	3	Malisa A, Afr Health Sci. 2011	No
701	Malaria morbidity and pyrethroid resistance after the introduction of insecticide-treated bednets and artemisinin-based combination therapies: a longitudinal study.	21856232	Trape JF, Tall A, Diagne N, Ndiath O, Ly AB, Faye J, Dieye-Ba F, Roucher C, Bouganali C, Badiane A, Sarr FD, Mazenot C, TourÌ©-BaldÌ© A, Raoult D, Druilhe P, Mercereau-Puijalon O, Rogier C, Sokhna C.	Lancet Infect Dis. 2011 Dec;11(12):925-32. doi: 10.1016/S1473-3099(11)70194-3. Epub 2011 Aug 17.	Lancet Infect Dis. 2011	No	3	Trape JF, Lancet Infect Dis. 2011	Yes	Effectiveness	Yes	Cohort	Yes	Senegal	All	Village		504	Incidence acute malaria	No		Yes	Negative binomial regression	504	464	0.07	0.05	0.1	Period (2y) after LLIN distribution
702	Utilisation of malaria preventive measures during pregnancy and birth outcomes in Ibadan, Nigeria.	21851610	Tongo OO, Orimadegun AE, Akinyinka OO.	BMC Pregnancy Childbirth. 2011 Aug 18;11:60. doi: 10.1186/1471-2393-11-60.	BMC Pregnancy Childbirth. 2011	No	3	Tongo OO, BMC Pregnancy Childbirth. 2011	Yes	Effectiveness	Yes	CSS	Yes	Nigeria	Women delivering at HF	City		800	LBW	No		Yes	Logistic regression	800	72	1.11111	0.515464	2.38095	ITN use													Logistic regression	800	72	0.645161	0.374532	1.11111	Use of spray	800
702	Utilisation of malaria preventive measures during pregnancy and birth outcomes in Ibadan, Nigeria.	21851610	Tongo OO, Orimadegun AE, Akinyinka OO.	BMC Pregnancy Childbirth. 2011 Aug 18;11:60. doi: 10.1186/1471-2393-11-60.	BMC Pregnancy Childbirth. 2011	No	3	Tongo OO, BMC Pregnancy Childbirth. 2011	Yes	Effectiveness	Yes	CSS	Yes	Nigeria	Women delivering at HF	City		800	LBW	No		Yes																				Logistic regression	800	72	0.787402	0.454545	1.36986	Mosquito coils
703	Saleability of anti-malarials in private drug shops in Muheza, Tanzania: a baseline study in an era of assumed artemisinin combination therapy (ACT).	21843328	Ringsted FM, Massawe IS, Lemnge MM, Bygbjerg IC.	Malar J. 2011 Aug 15;10:238. doi: 10.1186/1475-2875-10-238.	Malar J. 2011	No	3-4	Ringsted FM, Malar J. 2011	No
704	Determinants of compliance with anti-vectorial protective measures among non-immune travellers during missions to tropical Africa.	21831319	Sagui E, Resseguier N, Machault V, Ollivier L, Orlandi-Pradines E, Texier G, Pages F, Michel R, Pradines B, Briolant S, Buguet A, Tourette-Turgis C, Rogier C.	Malar J. 2011 Aug 10;10:232. doi: 10.1186/1475-2875-10-232.	Malar J. 2011	No	3-4	Sagui E, Malar J. 2011	No
705	Influence of the timing of malaria infection during pregnancy on birth weight and on maternal anemia in Benin.	21813837	Huynh BT, Fievet N, Gbaguidi G, Dechavanne S, Borgella S, GuÌ©zo-MÌ©vo B, Massougbodji A, Ndam NT, Deloron P, Cot M.	Am J Trop Med Hyg. 2011 Aug;85(2):214-20. doi: 10.4269/ajtmh.2011.11-0103.	Am J Trop Med Hyg. 2011	No	3	Huynh BT, Am J Trop Med Hyg. 2011	Yes	Other	No
706	Impact of health facility-based insecticide treated bednet distribution in Malawi: progress and challenges towards achieving universal coverage.	21811553	Skarbinski J, Mwandama D, Luka M, Jafali J, Wolkon A, Townes D, Campbell C, Zoya J, Ali D, Mathanga DP.	PLoS One. 2011;6(7):e21995. doi: 10.1371/journal.pone.0021995. Epub 2011 Jul 21.	PLoS One. 2011	No	3	Skarbinski J, PLoS One. 2011	Yes	Effectiveness	Yes	CSS	Yes	Malawi	U5	Country	No	6581	Infection (smear)	No		No	Logistic regression	6581	1527	0.79	0.64	0.98	ITN use last night
707	Social and cultural factors affecting uptake of interventions for malaria in pregnancy in Africa: a systematic review of the qualitative research.	21799859	Pell C, Straus L, Andrew EV, MeÌ±aca A, Pool R.	PLoS One. 2011;6(7):e22452. doi: 10.1371/journal.pone.0022452. Epub 2011 Jul 20. Review.	PLoS One. 2011	No	3-4	Pell C, PLoS One. 2011	No
708	An exploratory study of treated-bed nets in Timor-Leste: patterns of intended and alternative usage.	21777415	Lover AA, Sutton BA, Asy AJ, Wilder-Smith A.	Malar J. 2011 Jul 21;10:199. doi: 10.1186/1475-2875-10-199.	Malar J. 2011	No	3-4	Lover AA, Malar J. 2011	No
709	Increase in EPI vaccines coverage after implementation of intermittent preventive treatment of malaria in infant with Sulfadoxine -pyrimethamine in the district of Kolokani, Mali: results from a cluster randomized control trial.	21767403	Dicko A, Toure SO, Traore M, Sagara I, Toure OB, Sissoko MS, Diallo AT, Rogier C, Salomon R, de Sousa A, Doumbo OK.	BMC Public Health. 2011 Jul 18;11:573. doi: 10.1186/1471-2458-11-573.	BMC Public Health. 2011	No	3-4	Dicko A, BMC Public Health. 2011	No
710	Factors influencing people's willingness-to-buy insecticide-treated bednets in Arbaminch Zuria District, southern Ethiopia.	21766555	Gebresilassie FE, Mariam DH.	J Health Popul Nutr. 2011 Jun;29(3):200-6.	J Health Popul Nutr. 2011	No	3	Gebresilassie FE, J Health Popul Nutr. 2011	No
711	Intermittent treatment to prevent pregnancy malaria does not confer benefit in an area of widespread drug resistance.	21765070	Harrington WE, Mutabingwa TK, Kabyemela E, Fried M, Duffy PE.	Clin Infect Dis. 2011 Aug 1;53(3):224-30. doi: 10.1093/cid/cir376.	Clin Infect Dis. 2011	No	3	Harrington WE, Clin Infect Dis. 2011	Yes	Effectiveness	Yes	CSS	Yes	Tanzania	Women delivering at HF	City		880	Placental malaria	No		Yes	Logistic regression																										826
712	The impact of mass drug administration and long-lasting insecticidal net distribution on Wuchereria bancrofti infection in humans and mosquitoes: an observational study in northern Uganda.	21756371	Ashton RA, Kyabayinze DJ, Opio T, Auma A, Edwards T, Matwale G, Onapa A, Brooker S, Kolaczinski JH.	Parasit Vectors. 2011 Jul 15;4:134. doi: 10.1186/1756-3305-4-134.	Parasit Vectors. 2011	No	3	Ashton RA, Parasit Vectors. 2011	No
713	Intermittent preventive treatment with sulfadoxine-pyrimethamine against malaria and anemia in pregnant women.	21734118	Wilson NO, Ceesay FK, Obed SA, Adjei AA, Gyasi RK, Rodney P, Ndjakani Y, Anderson WA, Lucchi NW, Stiles JK.	Am J Trop Med Hyg. 2011 Jul;85(1):12-21. doi: 10.4269/ajtmh.2011.10-0512.	Am J Trop Med Hyg. 2011	No	3-4	Wilson NO, Am J Trop Med Hyg. 2011	Yes	Effectiveness	Yes	CSS	Yes	Ghana	Women delivering at HF	City		363	Infection (smear)	No		Yes	Logistic regression																										363
714	Determinants of bed net use in children under five and household bed net ownership on Bioko Island, Equatorial Guinea.	21714859	GarcÌ_a-Basteiro AL, Schwabe C, Aragon C, Baltazar G, Rehman AM, Matias A, Nseng G, Kleinschmidt I.	Malar J. 2011 Jun 29;10:179. doi: 10.1186/1475-2875-10-179.	Malar J. 2011	No	3	GarcÌ_a-Basteiro AL, Malar J. 2011	Yes	KAP-indicators	No
715	The efficacy and physical condition of olyset insecticide-treated nets after 5 years use in rural Lao PDR.	21710846	Tsuzuki A, Khamlome B, Kawada H, Eto H, Phompida S, Takagi M.	Southeast Asian J Trop Med Public Health. 2011 Mar;42(2):268-73.	Southeast Asian J Trop Med Public Health. 2011	No	3-4	Tsuzuki A, Southeast Asian J Trop Med Public Health. 2011	Yes	Entomo	No
716	Knowledge, attitudes and practices regarding malaria control in an endemic area of southern Iran.	21706926	Hanafi-Bojd AA, Vatandoost H, Oshaghi MA, Eshraghian MR, Haghdoost AA, Abedi F, Zamani G, Sedaghat MM, Rashidian A, Madani AH, Raeisi A.	Southeast Asian J Trop Med Public Health. 2011 May;42(3):491-501.	Southeast Asian J Trop Med Public Health. 2011	No	3	Hanafi-Bojd AA, Southeast Asian J Trop Med Public Health. 2011	Yes	KAP-indicators	No
717	[Prevalence of maternal and placental malaria and of neonatal low birth weight in a semi-urban area of Bamako (Mali)].	21700554	Famanta A, Diakite M, Diawara SI, DiakitÌ© SA, Doumbia S, TraorÌ© K, KonatÌ© DS, Doumbia M, Keita AS, ThiÌ©ro D, TraorÌ© SF, Doumbia S, Tounkara A.	Sante. 2011 Jan-Mar;21(1):3-7. doi: 10.1684/san.2011.0234. French.	Sante. 2011	No	3	Famanta A, Sante. 2011	Yes	Effectiveness	Yes	CSS	Yes	Mali	Women delivering at HF	City		379	Infection (smear)	Yes	Data not consistent	No	Chi square																										379
718	Relationship between care-givers' misconceptions and non-use of ITNs by under-five Nigerian children.	21696622	Arogundade ED, Adebayo SB, Anyanti J, Nwokolo E, Ladipo O, Ankomah A, Meremikwu MM.	Malar J. 2011 Jun 22;10:170. doi: 10.1186/1475-2875-10-170.	Malar J. 2011	No	3	Arogundade ED, Malar J. 2011	Yes	KAP-indicators	No
719	Prevalence of malaria parasitemia amongst asymptomatic pregnant women attending a Nigerian teaching hospital.	21691026	Isah AY, Amanabo MA, Ekele BA.	Ann Afr Med. 2011 Apr-Jun;10(2):171-4. doi: 10.4103/1596-3519.82070.	Ann Afr Med. 2011	No	3	Isah AY, Ann Afr Med. 2011	Yes	Other	No
720	Insecticide-treated net (ITN) ownership, usage, and malaria transmission in the highlands of western Kenya.	21682919	Atieli HE, Zhou G, Afrane Y, Lee MC, Mwanzo I, Githeko AK, Yan G.	Parasit Vectors. 2011 Jun 18;4:113. doi: 10.1186/1756-3305-4-113.	Parasit Vectors. 2011	No	3	Atieli HE, Parasit Vectors. 2011	Yes	Effectiveness	Yes	CSS	No	Kenya	All	District (2)	Yes	1265	Infection (smear)	No		No	Chi square	1265	189	0.72	0.52	0.99	ITN use last night
721	Laboratory wash-resistance and field evaluation of deltamethrin incorporated long-lasting polyethylene netting (Netprotect(å¨)) against malaria transmission in Assam, north-east India.	21679681	Dev V, Phookan S, Padhan K, Tewari GG, Khound K.	Acta Trop. 2011 Aug;119(2-3):172-7. doi: 10.1016/j.actatropica.2011.05.013. Epub 2011 Jun 6.	Acta Trop. 2011	No	3-4	Dev V, Acta Trop. 2011	No	Entomo
722	Pattern of malaria transmission along the Rahad River basin, Eastern Sudan.	21679459	Himeidan YE, Elzaki MM, Kweka EJ, Ibrahim M, Elhassan IM.	Parasit Vectors. 2011 Jun 16;4:109. doi: 10.1186/1756-3305-4-109.	Parasit Vectors. 2011	No	3	Himeidan YE, Parasit Vectors. 2011	Yes	Entomo	No
723	Field evaluation of the intermittent preventive treatment of malaria during pregnancy (IPTp) in Benin: evolution of the coverage rate since its implementation.	21679439	d'Almeida TC, Agboton-Zoumenou MA, Garcia A, Massougbodji A, Briand V, Imorou Y, Cottrell G.	Parasit Vectors. 2011 Jun 16;4:108. doi: 10.1186/1756-3305-4-108.	Parasit Vectors. 2011	No	3	d'Almeida TC, Parasit Vectors. 2011	Yes	KAP-indicators	No
724	Knowledge of malaria and preventive measures among pregnant women attending antenatal clinics in a rural local government area in Southwestern Nigeria.	21677525	Akinleye SO, Ajayi IO.	World Health Popul. 2011;12(3):13-22.	World Health Popul. 2011	No	3	Akinleye SO, World Health Popul. 2011	Yes	KAP-indicators	No
725	Net risk: a risk assessment of long-lasting insecticide bed nets used for malaria management.	21633033	Peterson RK, Barber LM, Schleier JJ 3rd.	Am J Trop Med Hyg. 2011 Jun;84(6):951-6. doi: 10.4269/ajtmh.2011.11-0016.	Am J Trop Med Hyg. 2011	No	3	Peterson RK, Am J Trop Med Hyg. 2011	Yes	Other	No
726	Community trial of insecticide-treated bed net use promotion in southern Ghana: the Net Use Intervention study.	24073054	Elder JP, Botwe AA, Selby RA, Franklin N, Shaw WD.	Transl Behav Med. 2011 Jun;1(2):341-9. doi: 10.1007/s13142-011-0032-4.	Transl Behav Med. 2011	No	3	Elder JP, Transl Behav Med. 2011	Yes	Efficacy	Yes
727	Sustained reduction in prevalence of lymphatic filariasis infection in spite of missed rounds of mass drug administration in an area under mosquito nets for malaria control.	21612649	Njenga SM, Mwandawiro CS, Wamae CN, Mukoko DA, Omar AA, Shimada M, Bockarie MJ, Molyneux DH.	Parasit Vectors. 2011 May 25;4:90. doi: 10.1186/1756-3305-4-90.	Parasit Vectors. 2011	No	3	Njenga SM, Parasit Vectors. 2011	No
728	Spatial variation and socio-economic determinants of Plasmodium falciparum infection in northeastern Tanzania.	21612637	Mmbando BP, Kamugisha ML, Lusingu JP, Francis F, Ishengoma DS, Theander TG, Lemnge MM, Scheike TH.	Malar J. 2011 May 25;10:145. doi: 10.1186/1475-2875-10-145.	Malar J. 2011	No	3	Mmbando BP, Malar J. 2011	Yes	Effectiveness	Yes	CSS	No	Tanzania	All <20	District		12298	Infection (smear)	No		Yes	Logistic regression GEE	12298	NA	0.796	0.716	0.883	Bed net use
729	Prevalence and risk factors of malaria among children in southern highland Rwanda.	21592380	Gahutu JB, Steininger C, Shyirambere C, Zeile I, Cwinya-Ay N, Danquah I, Larsen CH, Eggelte TA, Uwimana A, Karema C, Musemakweri A, Harms G, Mockenhaupt FP.	Malar J. 2011 May 18;10:134. doi: 10.1186/1475-2875-10-134.	Malar J. 2011	No	3-4	Gahutu JB, Malar J. 2011	Yes	Effectiveness	Yes	CSS	No	Rwanda	U5	District		749	Infection (PCR)	Yes	Mixed community and HF populations, no adjustment	No	Univariate logistic regression	746	125	0.6	0.4	0.9	Bed net use last night
730	Bionomics of the malaria vector Anopheles farauti in Temotu Province, Solomon Islands: issues for malaria elimination.	21592366	Bugoro H, Cooper RD, Butafa C, Iro'ofa C, Mackenzie DO, Chen CC, Russell TL.	Malar J. 2011 May 18;10:133. doi: 10.1186/1475-2875-10-133.	Malar J. 2011	No	3-4	Bugoro H, Malar J. 2011	No
731	Heterogeneous decrease in malaria prevalence in children over a six-year period in south-western Uganda.	21592332	De Beaudrap P, Nabasumba C, Grandesso F, Turyakira E, Schramm B, Boum Y 2nd, Etard JF.	Malar J. 2011 May 18;10:132. doi: 10.1186/1475-2875-10-132.	Malar J. 2011	No	3	De Beaudrap P, Malar J. 2011	Yes	Effectiveness	Yes	CSS	Yes	Uganda	U5	Region	No	1325	Infection (smear)	No		Yes	Logistic regression mixed effect at cluster level	1325	NA	0.61	0.44	0.83	Bed net use last night
732	Status of pesticide management in the practice of vector control: a global survey in countries at risk of malaria or other major vector-borne diseases.	21569601	van den Berg H, Hii J, Soares A, Mnzava A, Ameneshewa B, Dash AP, Ejov M, Tan SH, Matthews G, Yadav RS, Zaim M.	Malar J. 2011 May 14;10:125. doi: 10.1186/1475-2875-10-125.	Malar J. 2011	No	3-4	van den Berg H, Malar J. 2011	No
733	How much does malaria vector control quality matter: the epidemiological impact of holed nets and inadequate indoor residual spraying.	21559436	Rehman AM, Coleman M, Schwabe C, Baltazar G, Matias A, Gomes IR, Yellott L, Aragon C, Nchama GN, Mzilahowa T, Rowland M, Kleinschmidt I.	PLoS One. 2011 Apr 29;6(4):e19205. doi: 10.1371/journal.pone.0019205.	PLoS One. 2011	No	3-4	Rehman AM, PLoS One. 2011	Yes	Effectiveness	Yes	CSS	Yes	Equatorial Guinea	Children 1-14	Country	Yes (by country)	14807	Infection (RDT)	No		Yes	Logistic regression with clustering site	14807	5754	0.65	0.55	0.77	ITN good condition use last night	Logistic regression with clustering site	14807	5754	0.9	0.8	1.01	Last 6 months
733	How much does malaria vector control quality matter: the epidemiological impact of holed nets and inadequate indoor residual spraying.	21559436	Rehman AM, Coleman M, Schwabe C, Baltazar G, Matias A, Gomes IR, Yellott L, Aragon C, Nchama GN, Mzilahowa T, Rowland M, Kleinschmidt I.	PLoS One. 2011 Apr 29;6(4):e19205. doi: 10.1371/journal.pone.0019205.	PLoS One. 2011	No	3-4	Rehman AM, PLoS One. 2011	Yes	Effectiveness	Yes	CSS	Yes	Equatorial Guinea	Children 1-14	Country	Yes (by country)	14807	Infection (RDT)	No		Yes								Logistic regression with clustering site	14807	5754	0.54	0.33	0.89	Coverage >=80% vs <20%
733	How much does malaria vector control quality matter: the epidemiological impact of holed nets and inadequate indoor residual spraying.	21559436	Rehman AM, Coleman M, Schwabe C, Baltazar G, Matias A, Gomes IR, Yellott L, Aragon C, Nchama GN, Mzilahowa T, Rowland M, Kleinschmidt I.	PLoS One. 2011 Apr 29;6(4):e19205. doi: 10.1371/journal.pone.0019205.	PLoS One. 2011	No	3-4	Rehman AM, PLoS One. 2011	Yes	Effectiveness	Yes	CSS	Yes	Malawi	Children 1-14	Country	Yes (by country)	3513	Infection (RDT)	No		Yes	Logistic regression with clustering site	3513	1767	0.81	0.56	1.18	ITN good condition use last night	Logistic regression with clustering site	3513	1767	1.07	0.76	1.5	Last year
733	How much does malaria vector control quality matter: the epidemiological impact of holed nets and inadequate indoor residual spraying.	21559436	Rehman AM, Coleman M, Schwabe C, Baltazar G, Matias A, Gomes IR, Yellott L, Aragon C, Nchama GN, Mzilahowa T, Rowland M, Kleinschmidt I.	PLoS One. 2011 Apr 29;6(4):e19205. doi: 10.1371/journal.pone.0019205.	PLoS One. 2011	No	3-4	Rehman AM, PLoS One. 2011	Yes	Effectiveness	Yes	CSS	Yes	Malawi	Children 1-14	Country	Yes (by country)	3513	Infection (RDT)	No		Yes								Logistic regression with clustering site	3513	1767	0.7	0.34	1.43	Coverage >=80% vs <20%
734	Productivity of malaria vectors from different habitat types in the western Kenya highlands.	21559301	Ndenga BA, Simbauni JA, Mbugi JP, Githeko AK, Fillinger U.	PLoS One. 2011 Apr 29;6(4):e19473. doi: 10.1371/journal.pone.0019473.	PLoS One. 2011	No	3	Ndenga BA, PLoS One. 2011	No
735	Malaria control in a forest fringe area of Assam, India: a pilot study.	21549402	Dutta P, Khan AM, Khan SA, Borah J, Sharma CK, Mahanta J.	Trans R Soc Trop Med Hyg. 2011 Jun;105(6):327-32. doi: 10.1016/j.trstmh.2011.02.008. Epub 2011 May 6.	Trans R Soc Trop Med Hyg. 2011	No	3	Dutta P, Trans R Soc Trop Med Hyg. 2011	No
736	An exploratory qualitative study on perceptions about mosquito bed nets in the Niger Delta: what are the barriers to sustained use?	21544249	Galvin KT, Petford N, Ajose F, Davies D.	J Multidiscip Healthc. 2011 Apr 6;4:73-83. doi: 10.2147/JMDH.S15917.	J Multidiscip Healthc. 2011	No	3-4	Galvin KT, J Multidiscip Healthc. 2011	No
737	The emergence of insecticide resistance in central Mozambique and potential threat to the successful indoor residual spraying malaria control programme.	21535872	Abilio AP, Kleinschmidt I, Rehman AM, Cuamba N, Ramdeen V, Mthembu DS, Coetzer S, Maharaj R, Wilding CS, Steven A, Coleman M, Hemingway J, Coleman M.	Malar J. 2011 May 2;10:110. doi: 10.1186/1475-2875-10-110.	Malar J. 2011	No	3	Abilio AP, Malar J. 2011	No
738	Coverage of intermittent prevention treatment with sulphadoxine-pyrimethamine among pregnant women and congenital malaria in Cote d'Ivoire.	21529344	Vanga-Bosson HA, Coffie PA, Kanhon S, Sloan C, Kouakou F, Eholie SP, Kone M, Dabis F, Menan H, Ekouevi DK.	Malar J. 2011 Apr 29;10:105. doi: 10.1186/1475-2875-10-105.	Malar J. 2011	No	3	Vanga-Bosson HA, Malar J. 2011	Yes	Effectiveness	Yes	CSS	Yes	Cote d'Ivoire	Women delivering at HF	Country	No	2044	Placental malaria	No		Yes	Logistic regression	2044	99	0.47	0.27	0.82	ITN use																				2044
739	Effectiveness of interventions to screen and manage infections during pregnancy on reducing stillbirths: a review.	21501448	Ishaque S, Yakoob MY, Imdad A, Goldenberg RL, Eisele TP, Bhutta ZA.	BMC Public Health. 2011 Apr 13;11 Suppl 3:S3. doi: 10.1186/1471-2458-11-S3-S3. Review.	BMC Public Health. 2011	No	3-4	Ishaque S, BMC Public Health. 2011	Yes	Review efficacy	Yes
740	[Study of factors favouring the occurrence of Plasmodium falciparum in pregnant women in the health district of Bogodogo].	21514747	Ouedraogo CM, Nebie G, Sawadogo L, Rouamba G, Ouedraogo A, Lankoande J.	J Gynecol Obstet Biol Reprod (Paris). 2011 Oct;40(6):529-34. doi: 10.1016/j.jgyn.2011.03.005. Epub 2011 Apr 22. French.	J Gynecol Obstet Biol Reprod (Paris). 2011	No	3	Ouedraogo CM, J Gynecol Obstet Biol Reprod (Paris). 2011	Yes	Effectiveness	Yes	CSS	Yes	Burkina Faso	Pregnant women	District		810	Infection (RDT)	No		No	Chi square	810	151	0.43	0.28	0.66	ITN use every night
741	A synthetic homing endonuclease-based gene drive system in the human malaria mosquito.	21508956	Windbichler N, Menichelli M, Papathanos PA, Thyme SB, Li H, Ulge UY, Hovde BT, Baker D, Monnat RJ Jr, Burt A, Crisanti A.	Nature. 2011 May 12;473(7346):212-5. doi: 10.1038/nature09937. Epub 2011 Apr 20.	Nature. 2011	No	3-4	Windbichler N, Nature. 2011	No
742	Malaria risk factors in north-east Tanzania.	21507217	Winskill P, Rowland M, Mtove G, Malima RC, Kirby MJ.	Malar J. 2011 Apr 20;10:98. doi: 10.1186/1475-2875-10-98.	Malar J. 2011	No	3	Winskill P, Malar J. 2011	Yes	Effectiveness	Yes	CSS	No	Tanzania	Children <14	District		1438	Infection (smear)	No		Yes	Logistic regression with clustering	1274	187	0.75	0.59	0.96	ITN use
743	Which nets are being used: factors associated with mosquito net use in Amhara, Oromia and Southern Nations, Nationalities and Peoples' Regions of Ethiopia.	21496331	Ngondi JM, Graves PM, Gebre T, Mosher AW, Shargie EB, Emerson PM, Richards FO Jr; Ethiopia Malaria Indicator Survey Working Group.	Malar J. 2011 Apr 17;10:92. doi: 10.1186/1475-2875-10-92.	Malar J. 2011	No	3	Ngondi JM, Malar J. 2011	Yes	KAP-indicators	No
744	The effect of free distribution of insecticide-treated nets on asymptomatic Plasmodium parasitemia in pregnant and nursing mothers in a rural Nigerian community.	21493986	Anyaehie U, Nwagha UI, Aniebue PN, Nwagha TU.	Niger J Clin Pract. 2011 Jan-Mar;14(1):19-22. doi: 10.4103/1119-3077.79234.	Niger J Clin Pract. 2011	No	3	Anyaehie U, Niger J Clin Pract. 2011	Yes	Impact	No
745	Determinants of the cost-effectiveness of intermittent preventive treatment for malaria in infants and children.	21490967	Ross A, Maire N, Sicuri E, Smith T, Conteh L.	PLoS One. 2011 Apr 7;6(4):e18391. doi: 10.1371/journal.pone.0018391.	PLoS One. 2011	No	3-4	Ross A, PLoS One. 2011	Yes	Other	No
746	Success of Senegal's first nationwide distribution of long-lasting insecticide-treated nets to children under five - contribution toward universal coverage.	21489278	Thwing JI, Perry RT, Townes DA, Diouf MB, Ndiaye S, Thior M.	Malar J. 2011 Apr 13;10:86. doi: 10.1186/1475-2875-10-86.	Malar J. 2011	No	3	Thwing JI, Malar J. 2011	Yes	KAP-indicators	No
747	A longitudinal study on Anopheles mosquito larval abundance in distinct geographical and environmental settings in western Kenya.	21477340	Imbahale SS, Paaijmans KP, Mukabana WR, van Lammeren R, Githeko AK, Takken W.	Malar J. 2011 Apr 10;10:81. doi: 10.1186/1475-2875-10-81.	Malar J. 2011	No	3	Imbahale SS, Malar J. 2011	No
748	Effects of Bacillus thuringiensis israelensis on Anopheles arabiensis.	21476453	Futami K, Kongere JO, Mwania MS, Lutiali PA, Njenga SM, Minakawa N.	J Am Mosq Control Assoc. 2011 Mar;27(1):81-3.	J Am Mosq Control Assoc. 2011	No	3-4	Futami K, J Am Mosq Control Assoc. 2011	No
749	Malaria associated symptoms in pregnant women followed-up in Benin.	21453493	Huynh BT, Fievet N, Gbaguidi G, Borgella S, MÌ©vo BG, Massougbodji A, Deloron P, Cot M.	Malar J. 2011 Mar 31;10:72. doi: 10.1186/1475-2875-10-72.	Malar J. 2011	No	3	Huynh BT, Malar J. 2011	Yes	Other	No
750	[Malaria prevention in travellers to malaria-endemic regions].	21448836	Mueller EA, Neumann G.	Dtsch Med Wochenschr. 2011 Apr;136(14):725-30. doi: 10.1055/s-0031-1275801. Epub 2011 Mar 29. Review. German. No abstract available.	Dtsch Med Wochenschr. 2011	No	3	Mueller EA, Dtsch Med Wochenschr. 2011	No
751	A secure semi-field system for the study of Aedes aegypti.	21445333	Ritchie SA, Johnson PH, Freeman AJ, Odell RG, Graham N, Dejong PA, Standfield GW, Sale RW, O'Neill SL.	PLoS Negl Trop Dis. 2011 Mar 22;5(3):e988. doi: 10.1371/journal.pntd.0000988.	PLoS Negl Trop Dis. 2011	No	3	Ritchie SA, PLoS Negl Trop Dis. 2011	No
752	Fear of being tested for HIV at ANC clinics associated with low uptake of intermittent preventive treatment (IPT) of malaria among pregnant women attending Bondo District Hospital, Western Kenya.	21413582	Sande JH, Kaseje D, Nyapada L, Owino VO.	East Afr J Public Health. 2010 Mar;7(1):92-6.	East Afr J Public Health. 2010	No	3	Sande JH, East Afr J Public Health. 2010	No
753	Community knowledge on malaria among febrile patients in an endemic district of Orissa, India.	21406737	Das A, Sundari Ravindran TK.	J Vector Borne Dis. 2011 Mar;48(1):46-51.	J Vector Borne Dis. 2011	No	3	Das A, J Vector Borne Dis. 2011	No
754	Development of Metarhizium anisopliae and Beauveria bassiana formulations for control of malaria mosquito larvae.	21342492	Bukhari T, Takken W, Koenraadt CJ.	Parasit Vectors. 2011 Feb 22;4:23. doi: 10.1186/1756-3305-4-23.	Parasit Vectors. 2011	No	3-4	Bukhari T, Parasit Vectors. 2011	No
755	Awareness and use of insecticide-treated bed nets among children attending outpatient clinic at UNTH, Enugu - the need for an effective mobilization process.	21326961	Edelu BO, Ikefuna AN, Emodi JI, Adimora GN.	Afr Health Sci. 2010 Jun;10(2):117-9.	Afr Health Sci. 2010	No	3	Edelu BO, Afr Health Sci. 2010	Yes	KAP-indicators	No
756	Evaluating the effectiveness of IPTi on malaria using routine health information from sentinel health centres in southern Tanzania.	21320346	Willey BA, Armstrong Schellenberg JR, Maokola W, Shirima K, Chemba M, Mshinda H, Alonso P, Tanner M, Schellenberg D.	Malar J. 2011 Feb 14;10:41. doi: 10.1186/1475-2875-10-41.	Malar J. 2011	No	3-4	Willey BA, Malar J. 2011	Yes	Effectiveness	Yes	CCS	Yes	Tanzania	Infants (2-11m)	Region	No	4062	Consulting malaria	No		Yes
757	A research agenda for malaria eradication: vector control.	21311587	malERA Consultative Group on Vector Control.	PLoS Med. 2011 Jan 25;8(1):e1000401. doi: 10.1371/journal.pmed.1000401. Review.	PLoS Med. 2011	No	3-4	malERA Consultative Group on Vector Control. PLoS Med. 2011	No
758	Molecular malaria epidemiology: mapping and burden estimates for the Democratic Republic of the Congo, 2007.	21305011	Taylor SM, Messina JP, Hand CC, Juliano JJ, Muwonga J, Tshefu AK, Atua B, Emch M, Meshnick SR.	PLoS One. 2011 Jan 31;6(1):e16420. doi: 10.1371/journal.pone.0016420.	PLoS One. 2011	No	3	Taylor SM, PLoS One. 2011	Yes	KAP-indicators	Yes
759	Intermittent preventive treatment of malaria provides substantial protection against malaria in children already protected by an insecticide-treated bednet in Burkina Faso: a randomised, double-blind, placebo-controlled trial.	21304925	KonatÌ© AT, Yaro JB, OuÌ©draogo AZ, Diarra A, GansanÌ© A, Soulama I, KangoyÌ© DT, KaborÌ© Y, OuÌ©draogo E, OuÌ©draogo A, Tiono AB, OuÌ©draogo IN, Chandramohan D, Cousens S, Milligan PJ, Sirima SB, Greenwood B, Diallo DA.	PLoS Med. 2011 Feb 1;8(2):e1000408. doi: 10.1371/journal.pmed.1000408.	PLoS Med. 2011	No	3-4	KonatÌ© AT, PLoS Med. 2011	Yes	Efficacy	No
760	Intermittent preventive treatment of malaria provides substantial protection against malaria in children already protected by an insecticide-treated bednet in Mali: a randomised, double-blind, placebo-controlled trial.	21304923	Dicko A, Diallo AI, Tembine I, Dicko Y, Dara N, Sidibe Y, Santara G, Diawara H, ConarÌ© T, Djimde A, Chandramohan D, Cousens S, Milligan PJ, Diallo DA, Doumbo OK, Greenwood B.	PLoS Med. 2011 Feb 1;8(2):e1000407. doi: 10.1371/journal.pmed.1000407.	PLoS Med. 2011	No	3	Dicko A, PLoS Med. 2011	Yes	Efficacy	No
761	Prevention of malaria during pregnancy: assessing the effect of the distribution of IPTp through the national policy in Benin.	21292898	Le Port A, Cottrell G, Dechavanne C, Briand V, Bouraima A, Guerra J, Choudat I, Massougbodji A, Fayomi B, Migot-Nabias F, Garcia A, Cot M.	Am J Trop Med Hyg. 2011 Feb;84(2):270-5. doi: 10.4269/ajtmh.2011.10-0319.	Am J Trop Med Hyg. 2011	No	3	Le Port A, Am J Trop Med Hyg. 2011	Yes	Impact	No
762	School-based surveys of malaria in Oromia Regional State, Ethiopia: a rapid survey method for malaria in low transmission settings.	21288368	Ashton RA, Kefyalew T, Tesfaye G, Pullan RL, Yadeta D, Reithinger R, Kolaczinski JH, Brooker S.	Malar J. 2011 Feb 3;10:25. doi: 10.1186/1475-2875-10-25.	Malar J. 2011	No	3	Ashton RA, Malar J. 2011	Yes	Effectiveness	Yes	CSS	No	Ethiopia	Children 5-18	Region	No	20899	Infection Pf (smear)	No		Yes	Univariate Zero-inflated Poisson regression with clustering	20899	11703	2.01	1.11	3.64	LLIN use previous night	Zero-inflated Poisson regression with clustering	20899	11703	2.91	1.36	6.21	Ever
763	Socio-economic status and malaria-related outcomes in Mvomero District, Tanzania.	21271419	Dickinson KL, Randell HF, Kramer RA, Shayo EH.	Glob Public Health. 2012;7(4):384-99. doi: 10.1080/17441692.2010.539573. Epub 2011 May 24.	Glob Public Health. 2012	No	3	Dickinson KL, Glob Public Health. 2012	Yes	Effectiveness	Yes	CSS	No	Tanzania	All	District		1604	Reported malaria episode last 3 months	No		Yes	Logistic regression with clustering HH level	1604	847	0.881615	0.77958	0.996008	ITN per capita
764	Follow-up survey of children who received sulfadoxine-pyrimethamine for intermittent preventive antimalarial treatment in infants.	21248056	Kobbe R, Hogan B, Adjei S, Klein P, Kreuels B, Loag W, Adjei O, May J.	J Infect Dis. 2011 Feb 15;203(4):556-60. doi: 10.1093/infdis/jiq079. Epub 2010 Dec 20.	J Infect Dis. 2011	No	3	Kobbe R, J Infect Dis. 2011	Yes	Efficacy	No
765	Marked reduction in prevalence of malaria parasitemia and anemia in HIV-infected pregnant women taking cotrimoxazole with or without sulfadoxine-pyrimethamine intermittent preventive therapy during pregnancy in Malawi.	21216867	Kapito-Tembo A, Meshnick SR, van Hensbroek MB, Phiri K, Fitzgerald M, Mwapasa V.	J Infect Dis. 2011 Feb 15;203(4):464-72. doi: 10.1093/infdis/jiq072. Epub 2011 Jan 7.	J Infect Dis. 2011	No	3-4	Kapito-Tembo A, J Infect Dis. 2011	Yes	Effectiveness	No	CSS	Yes	Malawi	Pregnant women	District				Yes	Effectiveness of CTX+SP vs SP only
766	Malaria risk behaviours, socio-cultural practices and rural livelihoods in southern Tanzania: implications for bednet usage.	21211875	Dunn CE, Le Mare A, Makungu C.	Soc Sci Med. 2011 Feb;72(3):408-17. doi: 10.1016/j.socscimed.2010.11.009. Epub 2010 Nov 24.	Soc Sci Med. 2011	No	3-4	Dunn CE, Soc Sci Med. 2011	Yes	Other	No
767	Epidemiology of malaria in two Eastern districts of Nepal.	21209507	Parajuli K, Ghimire P.	Kathmandu Univ Med J (KUMJ). 2010 Jan-Mar;8(29):45-50.	Kathmandu Univ Med J (KUMJ). 2010	No	3	Parajuli K, Kathmandu Univ Med J (KUMJ). 2010	Yes	Other	No
768	Prevalence of molecular markers of Plasmodium falciparum resistance to sulfadoxine-pyrimethamine during the intermittent preventive treatment in infants coupled with the expanded program immunization in Senegal.	21207062	Faye B, Ndiaye M, Ndiaye JL, Annie A, Tine RC, Lo AC, Ndiaye M, Sow D, De Sousa A, Gaye O.	Parasitol Res. 2011 Jul;109(1):133-8. doi: 10.1007/s00436-010-2236-9. Epub 2011 Jan 5.	Parasitol Res. 2011	No	3-4	Faye B, Parasitol Res. 2011	No
769	Intermittent screening and treatment versus intermittent preventive treatment of malaria in pregnancy: a randomised controlled non-inferiority trial.	21203389	Tagbor H, Bruce J, Agbo M, Greenwood B, Chandramohan D.	PLoS One. 2010 Dec 28;5(12):e14425. doi: 10.1371/journal.pone.0014425.	PLoS One. 2010	No	3-4	Tagbor H, PLoS One. 2010	No	Efficacy
770	Impact of malaria at the end of pregnancy on infant mortality and morbidity.	21199881	BardajÌ_ A, Sigauque B, Sanz S, Maixenchs M, Ordi J, Aponte JJ, Mabunda S, Alonso PL, MenÌ©ndez C.	J Infect Dis. 2011 Mar 1;203(5):691-9. doi: 10.1093/infdis/jiq049. Epub 2011 Jan 3.	J Infect Dis. 2011	No	3	BardajÌ_ A, J Infect Dis. 2011	Yes	Other	No
771	Travel-related mosquito-transmitted disease questionnaire survey among health professionals in Taiwan.	21199140	Huang HL, Chiu TY, Huang KC, Cheng SY, Yao CA, Lee LT.	J Travel Med. 2011 Jan-Feb;18(1):34-8. doi: 10.1111/j.1708-8305.2010.00483.x. Epub 2010 Dec 9.	J Travel Med. 2011	No	3	Huang HL, J Travel Med. 2011	No
772	Adolescence as risk factor for adverse pregnancy outcome in Central Africa--a cross-sectional study.	21188301	Kurth F, BÌ©lard S, Mombo-Ngoma G, Schuster K, Adegnika AA, Bouyou-Akotet MK, Kremsner PG, Ramharter M.	PLoS One. 2010 Dec 20;5(12):e14367. doi: 10.1371/journal.pone.0014367.	PLoS One. 2010	No	3	Kurth F, PLoS One. 2010	Yes	Effectiveness	Yes	CSS	No	Gabon	Women delivering at HF	City (2)		775	LBW	No		Yes	Logistic regression	775	80	1.42857	0.555556	3.33333	Bed net use																				775
773	Is staying overnight in a farming hut a risk factor for malaria infection in a setting with insecticide-treated bed nets in rural Laos?	21176242	Nonaka D, Laimanivong S, Kobayashi J, Chindavonsa K, Kano S, Vanisaveth V, Yasuoka J, Phompida S, Jimba M.	Malar J. 2010 Dec 23;9:372. doi: 10.1186/1475-2875-9-372.	Malar J. 2010	No	3	Nonaka D, Malar J. 2010	Yes	Effectiveness	Yes	CSS	No	Laos	All	District		891	Infection (RDT)	No		Yes	Logistic regression	658	101	0.78	0.23	2.65	ITN use last night
773	Is staying overnight in a farming hut a risk factor for malaria infection in a setting with insecticide-treated bed nets in rural Laos?	21176242	Nonaka D, Laimanivong S, Kobayashi J, Chindavonsa K, Kano S, Vanisaveth V, Yasuoka J, Phompida S, Jimba M.	Malar J. 2010 Dec 23;9:372. doi: 10.1186/1475-2875-9-372.	Malar J. 2010	No	3	Nonaka D, Malar J. 2010	Yes	Effectiveness	Yes	CSS	No	Laos	All	District		919	Infection (RDT)	No		Yes	Logistic regression	919	146	0.72	0.22	2.46	ITN use last night
774	The clinical impact of combining intermittent preventive treatment with home management of malaria in children aged below 5 years: cluster randomised trial.	21159081	Tagbor H, Cairns M, Nakwa E, Browne E, Sarkodie B, Counihan H, Meek S, Chandramohan D.	Trop Med Int Health. 2011 Mar;16(3):280-9. doi: 10.1111/j.1365-3156.2010.02699.x. Epub 2010 Dec 16.	Trop Med Int Health. 2011	No	3-4	Tagbor H, Trop Med Int Health. 2011	No	Efficacy
775	HIV and placental infection modulate the appearance of drug-resistant Plasmodium falciparum in pregnant women who receive intermittent preventive treatment.	21148518	MenÌ©ndez C, Serra-Casas E, Scahill MD, Sanz S, Nhabomba A, BardajÌ_ A, Sigauque B, CisterÌ_ P, Mandomando I, DobaÌ±o C, Alonso PL, Mayor A.	Clin Infect Dis. 2011 Jan 1;52(1):41-8. doi: 10.1093/cid/ciq049.	Clin Infect Dis. 2011	No	3	MenÌ©ndez C, Clin Infect Dis. 2011	No
776	Factors influencing utilisation of insecticide treated nets and prevalence of malaria among children under five years.	23457861	Mudenyo MO, Nobuyuki H.	East Afr Med J. 2010 Dec;87(12):509-12.	East Afr Med J. 2010	No	3	Mudenyo MO, East Afr Med J. 2010	Yes	KAP-indicators	No
777	Stillbirths: epidemiology, evidence, and priorities for action.	21094413	Yakoob MY, Lawn JE, Darmstadt GL, Bhutta ZA.	Semin Perinatol. 2010 Dec;34(6):387-94. doi: 10.1053/j.semperi.2010.09.010. Review.	Semin Perinatol. 2010	No	3	Yakoob MY, Semin Perinatol. 2010	No
778	Barriers to insecticide-treated mosquito net possession 2 years after a mass free distribution campaign in Luangwa District, Zambia.	21085711	Larsen DA, Keating J, Miller J, Bennett A, Changufu C, Katebe C, Eisele TP.	PLoS One. 2010 Nov 10;5(11):e13129. doi: 10.1371/journal.pone.0013129.	PLoS One. 2010	No	3	Larsen DA, PLoS One. 2010	Yes	KAP-indicators	No
779	Intermittent preventive treatment for malaria in infants: a decision-support tool for sub-Saharan Africa.	21076561	Carneiro I, Smith L, Ross A, Roca-Feltrer A, Greenwood B, Schellenberg JA, Smith T, Schellenberg D.	Bull World Health Organ. 2010 Nov 1;88(11):807-14. doi: 10.2471/BLT.09.072397. Epub 2010 May 10.	Bull World Health Organ. 2010	No	3-4	Carneiro I, Bull World Health Organ. 2010	No
780	Influences of intermittent preventive treatment and persistent multiclonal Plasmodium falciparum infections on clinical malaria risk.	21048970	Liljander A, Chandramohan D, Kweku M, Olsson D, Montgomery SM, Greenwood B, FÌ_rnert A.	PLoS One. 2010 Oct 27;5(10):e13649. doi: 10.1371/journal.pone.0013649.	PLoS One. 2010	No	3	Liljander A, PLoS One. 2010	Yes	Efficacy	No
781	Evidence-based public health and prospects for malaria control in Brazil.	21045365	Ferreira MU, Da Silva-Nunes M.	J Infect Dev Ctries. 2010 Oct 4;4(9):533-45. Review.	J Infect Dev Ctries. 2010	No	3	Ferreira MU, J Infect Dev Ctries. 2010	No
782	Persistence of Plasmodium falciparum parasites in infected pregnant Mozambican women after delivery.	21041485	Serra-Casas E, MenÌ©ndez C, DobaÌ±o C, BardajÌ_ A, QuintÌ_ L, Ordi J, Sigauque B, CisterÌ_ P, Mandomando I, Alonso PL, Mayor A.	Infect Immun. 2011 Jan;79(1):298-304. doi: 10.1128/IAI.00814-10. Epub 2010 Nov 1. Erratum in: Infect Immun. 2011 Mar;79(3):1399. QuintÌ_, LlorenÌ¤c [corrected to QuintÌ_, LlorenÌ¤].	Infect Immun. 2011	No	3	Serra-Casas E, Infect Immun. 2011	Yes	Other	No
783	Rapid scale-up of long-lasting insecticide-treated bed nets through integration into the national immunization program during child health week in Togo, 2004.	21036829	Wolkon A, Vanden Eng JL, Morgah K, Eliades MJ, Thwing J, Terlouw DJ, Takpa V, Dare A, Sodahlon YK, Doumanou Y, Hightower AW, Lama M, Thawani N, Slutsker L, Hawley WA.	Am J Trop Med Hyg. 2010 Nov;83(5):1014-9. doi: 10.4269/ajtmh.2010.09-0599.	Am J Trop Med Hyg. 2010	No	3	Wolkon A, Am J Trop Med Hyg. 2010	No
784	Knowledge and practice of malaria prevention methods among residents of arba minch town and arba minch zuria district, southern ethiopia.	22434978	Astatkie A.	Ethiop J Health Sci. 2010 Nov;20(3):185-93.	Ethiop J Health Sci. 2010	No	3	Astatkie A. Ethiop J Health Sci. 2010	Yes	KAP-indicators	No
785	Cost-effectiveness of intermittent preventive treatment of malaria in pregnancy in southern Mozambique.	20976217	Sicuri E, BardajÌ_ A, Nhampossa T, Maixenchs M, Nhacolo A, Nhalungo D, Alonso PL, MenÌ©ndez C.	PLoS One. 2010 Oct 15;5(10):e13407. doi: 10.1371/journal.pone.0013407.	PLoS One. 2010	No	3-4	Sicuri E, PLoS One. 2010	Yes	Other	No
786	Towards eradication: three years after the tsunami of 2004, has malaria transmission been eliminated from the island of Simeulue?	20952042	Sudomo M, Arianti Y, Wahid I, Safruddin D, Pedersen EM, Charlwood JD.	Trans R Soc Trop Med Hyg. 2010 Dec;104(12):777-81. doi: 10.1016/j.trstmh.2010.09.001. Epub 2010 Oct 16.	Trans R Soc Trop Med Hyg. 2010	No	3	Sudomo M, Trans R Soc Trop Med Hyg. 2010	No
787	Efficacy of intermittent preventive treatment with sulfadoxine-pyrimethamine on placental parasitemia in pregnant women in midwestern Nigeria.	20947080	Aziken ME, Akubuo KK, Gharoro EP.	Int J Gynaecol Obstet. 2011 Jan;112(1):30-3. doi: 10.1016/j.ijgo.2010.07.027. Epub 2010 Oct 13.	Int J Gynaecol Obstet. 2011	No	3	Aziken ME, Int J Gynaecol Obstet. 2011	Yes	Efficacy	No
788	Prevalence of congenital malaria among neonates at Morogoro Regional Hospital, Morogoro, Tanzania.	24409631	Mosha TC, Ntarukimana D, John M.	Tanzan J Health Res. 2010 Oct;12(4):241-8.	Tanzan J Health Res. 2010	No	3	Mosha TC, Tanzan J Health Res. 2010	Yes	Other	No
789	Mosquito vector abundance immediately before and after tropical storms Alma and Arthur, northern Belize, 2008.	20857016	Morrow MG, Johnson RN, Polanco J, Claborn DM.	Rev Panam Salud Publica. 2010 Jul;28(1):19-24.	Rev Panam Salud Publica. 2010	No	3-4	Morrow MG, Rev Panam Salud Publica. 2010	No
790	Availability and utilization of malaria prevention strategies in pregnancy in eastern India.	20849590	Wylie BJ, Hashmi AH, Singh N, Singh MP, Tuchman J, Hussain M, Sabin L, Yeboah-Antwi K, Banerjee C, Brooks MI, Desai M, Udhayakumar V, Macleod WB, Dash AP, Hamer DH.	BMC Public Health. 2010 Sep 17;10:557. doi: 10.1186/1471-2458-10-557.	BMC Public Health. 2010	No	3	Wylie BJ, BMC Public Health. 2010	Yes	KAP-indicators	No
791	Mosquito nets in a rural area of Western Kenya: ownership, use and quality.	20813034	Githinji S, Herbst S, Kistemann T, Noor AM.	Malar J. 2010 Sep 2;9:250. doi: 10.1186/1475-2875-9-250.	Malar J. 2010	No	3	Githinji S, Malar J. 2010	Yes	KAP-indicators	No
792	Malaria incidence and prevalence among children living in a peri-urban area on the coast of benin, west Africa: a longitudinal study.	20810805	Nahum A, Erhart A, MayÌ© A, Ahounou D, van Overmeir C, Menten J, van Loen H, Akogbeto M, Coosemans M, Massougbodji A, D'Alessandro U.	Am J Trop Med Hyg. 2010 Sep;83(3):465-73. doi: 10.4269/ajtmh.2010.09-0611.	Am J Trop Med Hyg. 2010	No	3	Nahum A, Am J Trop Med Hyg. 2010	Yes	Effectiveness	Yes	CSS	Yes	Benin	U5	City		1219	Infection (smear)	No		Yes	Logistic regression	1219	591	0.77	0.61	0.97	Bed net use
792	Malaria incidence and prevalence among children living in a peri-urban area on the coast of benin, west Africa: a longitudinal study.	20810805	Nahum A, Erhart A, MayÌ© A, Ahounou D, van Overmeir C, Menten J, van Loen H, Akogbeto M, Coosemans M, Massougbodji A, D'Alessandro U.	Am J Trop Med Hyg. 2010 Sep;83(3):465-73. doi: 10.4269/ajtmh.2010.09-0611.	Am J Trop Med Hyg. 2010	No	3	Nahum A, Am J Trop Med Hyg. 2010	Yes	Effectiveness	Yes	Cohort	Yes	Benin	U5	City		553	Incidence acute malaria	No		No	Logistic regression univariate	553	591	0.79	0.65	0.96	Bed net use
793	Cost effectiveness of seasonal intermittent preventive treatment using amodiaquine & artesunate or sulphadoxine-pyrimethamine in Ghanaian children.	20808923	Conteh L, Patouillard E, Kweku M, Legood R, Greenwood B, Chandramohan D.	PLoS One. 2010 Aug 17;5(8):e12223. doi: 10.1371/journal.pone.0012223.	PLoS One. 2010	No	3-4	Conteh L, PLoS One. 2010	Yes	Efficacy	No
794	Anti-folate drug resistance in Africa: meta-analysis of reported dihydrofolate reductase (dhfr) and dihydropteroate synthase (dhps) mutant genotype frequencies in African Plasmodium falciparum parasite populations.	20799995	Sridaran S, McClintock SK, Syphard LM, Herman KM, Barnwell JW, Udhayakumar V.	Malar J. 2010 Aug 30;9:247. doi: 10.1186/1475-2875-9-247. Review.	Malar J. 2010	No	3-4	Sridaran S, Malar J. 2010	No
795	Knowledge and practices on malaria and its control among pastoralists in Simanjiro District, northern Tanzania.	20734702	Malisa AL, Ndukai M.	Tanzan J Health Res. 2009 Oct;11(4):219-25.	Tanzan J Health Res. 2009	No	3	Malisa AL, Tanzan J Health Res. 2009	Yes	KAP-indicators	No
796	Poverty and fever vulnerability in Nigeria: a multilevel analysis.	20718997	Yusuf OB, Adeoye BW, Oladepo OO, Peters DH, Bishai D.	Malar J. 2010 Aug 19;9:235. doi: 10.1186/1475-2875-9-235.	Malar J. 2010	No	3	Yusuf OB, Malar J. 2010	Yes	Effectiveness	Yes	CSS	No	Nigeria	U5	Country	No	25004	Fever last 2 weeks	No		No	Chi square	6149	1005	0.89	0.77	1.02	Bed net use last night
797	Malaria among antenatal clients attending primary health care facilities in Kano state, Nigeria.	20710113	Gajida AU, Iliyasu Z, Zoakah AI.	Ann Afr Med. 2010 Jul-Sep;9(3):188-93. doi: 10.4103/1596-3519.68352.	Ann Afr Med. 2010	No	3	Gajida AU, Ann Afr Med. 2010	Yes	Other	No
798	Bottlenecks for high coverage of intermittent preventive treatment in pregnancy: the case of adolescent pregnancies in rural Burkina Faso.	20700460	Grietens KP, Gies S, Coulibaly SO, Ky C, Somda J, Toomer E, Muela Ribera J, D'Alessandro U.	PLoS One. 2010 Aug 6;5(8):e12013. doi: 10.1371/journal.pone.0012013.	PLoS One. 2010	No	3-4	Grietens KP, PLoS One. 2010	No
799	Decreasing burden of malaria in pregnancy in Malawian women and its relationship to use of intermittent preventive therapy or bed nets.	20700457	Feng G, Simpson JA, Chaluluka E, Molyneux ME, Rogerson SJ.	PLoS One. 2010 Aug 6;5(8):e12012. doi: 10.1371/journal.pone.0012012.	PLoS One. 2010	No	3-4	Feng G, PLoS One. 2010	Yes	Effectiveness	Yes	CSS	Yes	Malawi	Pregnant women	City		7671	Infection (smear)	Yes	Data not disclosed, stat method not disclosed	Yes	NA	5665	Unknown	0.47	0.37	0.6	Bed net use																				7671
800	Ownership and usage of insecticide-treated bed nets after free distribution via a voucher system in two provinces of Mozambique.	20684764	Macedo de Oliveira A, Wolkon A, Krishnamurthy R, Erskine M, Crenshaw DP, Roberts J, SaÌ¼te F.	Malar J. 2010 Aug 4;9:222. doi: 10.1186/1475-2875-9-222.	Malar J. 2010	No	3	Macedo de Oliveira A, Malar J. 2010	Yes	KAP-indicators	No
801	Comparing the effectiveness of malaria vector-control interventions through a mathematical model.	20682861	Chitnis N, Schapira A, Smith T, Steketee R.	Am J Trop Med Hyg. 2010 Aug;83(2):230-40. doi: 10.4269/ajtmh.2010.09-0179.	Am J Trop Med Hyg. 2010	No	3-4	Chitnis N, Am J Trop Med Hyg. 2010	Yes	Model	Yes
802	Which family members use the best nets? An analysis of the condition of mosquito nets and their distribution within households in Tanzania.	20663143	Tsuang A, Lines J, Hanson K.	Malar J. 2010 Jul 22;9:211. doi: 10.1186/1475-2875-9-211.	Malar J. 2010	No	3	Tsuang A, Malar J. 2010	Yes	KAP-indicators	No
803	Successful field trial of attractive toxic sugar bait (ATSB) plant-spraying methods against malaria vectors in the Anopheles gambiae complex in Mali, West Africa.	20663142	MÌ_ller GC, Beier JC, Traore SF, Toure MB, Traore MM, Bah S, Doumbia S, Schlein Y.	Malar J. 2010 Jul 21;9:210. doi: 10.1186/1475-2875-9-210.	Malar J. 2010	No	3-4	MÌ_ller GC, Malar J. 2010	Yes	Entomo	No
804	Malaria on isolated Melanesian islands prior to the initiation of malaria elimination activities.	20659316	Pacific Malaria Initiative Survey Group (PMISG) on behalf of the Ministries of Health of Vanuatu and Solomon Islands.	Malar J. 2010 Jul 26;9:218. doi: 10.1186/1475-2875-9-218.	Malar J. 2010	No	3	Pacific Malaria Initiative Survey Group (PMISG) on behalf of the Ministries of Health of Vanuatu and Solomon Islands. Malar J. 2010	Yes	Other	No
805	Knowledge of malaria and its association with malaria-related behaviors--results from the Malaria Indicator Survey, Ethiopia, 2007.	20657782	Hwang J, Graves PM, Jima D, Reithinger R, Kachur SP; Ethiopia MIS Working Group.	PLoS One. 2010 Jul 21;5(7):e11692. doi: 10.1371/journal.pone.0011692.	PLoS One. 2010	No	3	Hwang J, PLoS One. 2010	Yes	KAP-indicators	No
806	A progressive declining in the burden of malaria in north-eastern Tanzania.	20650014	Mmbando BP, Vestergaard LS, Kitua AY, Lemnge MM, Theander TG, Lusingu JP.	Malar J. 2010 Jul 23;9:216. doi: 10.1186/1475-2875-9-216.	Malar J. 2010	No	3	Mmbando BP, Malar J. 2010	No
807	Potential benefits, limitations and target product-profiles of odor-baited mosquito traps for malaria control in Africa.	20644731	Okumu FO, Govella NJ, Moore SJ, Chitnis N, Killeen GF.	PLoS One. 2010 Jul 14;5(7):e11573. doi: 10.1371/journal.pone.0011573.	PLoS One. 2010	No	3-4	Okumu FO, PLoS One. 2010	Yes	Model	No
808	Methods for evaluating delivery systems for scaling-up malaria control intervention.	20594374	Webster J, Chandramohan D, Hanson K.	BMC Health Serv Res. 2010 Jul 2;10 Suppl 1:S8. doi: 10.1186/1472-6963-10-S1-S8. Review.	BMC Health Serv Res. 2010	No	3-4	Webster J, BMC Health Serv Res. 2010	No
809	Impact of mass distribution of free long-lasting insecticidal nets on childhood malaria morbidity: the Togo National Integrated Child Health Campaign.	20624305	Terlouw DJ, Morgah K, Wolkon A, Dare A, Dorkenoo A, Eliades MJ, Vanden Eng J, Sodahlon YK, ter Kuile FO, Hawley WA.	Malar J. 2010 Jul 12;9:199. doi: 10.1186/1475-2875-9-199.	Malar J. 2010	No	3	Terlouw DJ, Malar J. 2010	Yes	Impact	No
810	Knowledge, attitudes and practices about malaria among communities: comparing epidemic and non-epidemic prone communities of Muleba district, North-western Tanzania.	20602778	Kinung'hi SM, Mashauri F, Mwanga JR, Nnko SE, Kaatano GM, Malima R, Kishamawe C, Magesa S, Mboera LE.	BMC Public Health. 2010 Jul 5;10:395. doi: 10.1186/1471-2458-10-395.	BMC Public Health. 2010	No	3	Kinung'hi SM, BMC Public Health. 2010	Yes	KAP-indicators	No
811	Effect of incentives on insecticide-treated bed net use in sub-Saharan Africa: a cluster randomized trial in Madagascar.	20579392	Krezanoski PJ, Comfort AB, Hamer DH.	Malar J. 2010 Jun 27;9:186. doi: 10.1186/1475-2875-9-186.	Malar J. 2010	No	3-4	Krezanoski PJ, Malar J. 2010	Yes	Efficacy	No
812	Migrants and malaria risk factors: a study of the Thai-Myanmar border.	20578448	Tipmontree R, Fungladda W, Kaewkungwal J, Tempongko MA, Schelp FP.	Southeast Asian J Trop Med Public Health. 2009 Nov;40(6):1148-57.	Southeast Asian J Trop Med Public Health. 2009	No	3	Tipmontree R, Southeast Asian J Trop Med Public Health. 2009	Yes	Other	No
813	WHO policy development processes for a new vaccine: case study of malaria vaccines.	20576114	Milstien J, CÌÁrdenas V, Cheyne J, Brooks A.	Malar J. 2010 Jun 24;9:182. doi: 10.1186/1475-2875-9-182.	Malar J. 2010	No	3-4	Milstien J, Malar J. 2010	No
814	A randomised trial to compare the safety, tolerability and efficacy of three drug combinations for intermittent preventive treatment in children.	20574538	Bojang K, Akor F, Bittaye O, Conway D, Bottomley C, Milligan P, Greenwood B.	PLoS One. 2010 Jun 21;5(6):e11225. doi: 10.1371/journal.pone.0011225.	PLoS One. 2010	No	3-4	Bojang K, PLoS One. 2010	No	Efficacy	No
815	System effectiveness of a targeted free mass distribution of long lasting insecticidal nets in Zanzibar, Tanzania.	20565860	Beer N, Ali AS, de Savigny D, Al-Mafazy AW, Ramsan M, Abass AK, Omari RS, BjÌrkman A, KÌ_llander K.	Malar J. 2010 Jun 18;9:173. doi: 10.1186/1475-2875-9-173.	Malar J. 2010	No	3-4	Beer N, Malar J. 2010	Yes	KAP-indicators	Yes
816	The cost-effectiveness of intermittent preventive treatment for malaria in infants in Sub-Saharan Africa.	20559558	Conteh L, Sicuri E, Manzi F, Hutton G, Obonyo B, Tediosi F, Biao P, Masika P, Matovu F, Otieno P, Gosling RD, Hamel M, Odhiambo FO, Grobusch MP, Kremsner PG, Chandramohan D, Aponte JJ, Egan A, Schellenberg D, Macete E, Slutsker L, Newman RD, et al.	PLoS One. 2010 Jun 15;5(6):e10313. doi: 10.1371/journal.pone.0010313.	PLoS One. 2010	No	3-4	Conteh L, PLoS One. 2010	Yes	Other	No
817	Pyrethroid resistance in Anopheles gambiae leads to increased susceptibility to the entomopathogenic fungi Metarhizium anisopliae and Beauveria bassiana.	20553597	Howard AF, Koenraadt CJ, Farenhorst M, Knols BG, Takken W.	Malar J. 2010 Jun 16;9:168. doi: 10.1186/1475-2875-9-168.	Malar J. 2010	No	3-4	Howard AF, Malar J. 2010	No
818	Distribution of ace-1R and resistance to carbamates and organophosphates in Anopheles gambiae s.s. populations from CÌ«te d'Ivoire.	20553593	Ahoua Alou LP, Koffi AA, Adja MA, Tia E, Kouassi PK, KonÌ© M, Chandre F.	Malar J. 2010 Jun 16;9:167. doi: 10.1186/1475-2875-9-167.	Malar J. 2010	No	3	Ahoua Alou LP, Malar J. 2010	No
819	Trends in pregnancy outcomes in Malawian adolescents receiving antimalarial and hematinic supplements.	20528200	Msyamboza K, Savage E, Kalanda G, Kazembe P, Gies S, D'Alessandro U, Brabin BJ.	Acta Obstet Gynecol Scand. 2010 Aug;89(8):1011-6. doi: 10.3109/00016349.2010.487892.	Acta Obstet Gynecol Scand. 2010	No	3	Msyamboza K, Acta Obstet Gynecol Scand. 2010	Yes	KAP-indicators	No
820	Malaria prevention among Afghani refugees in a malarious area, southeastern Iran.	20526828	Basseri HR, Raeisi A, Holakouie K, Shanadeh K.	Bull Soc Pathol Exot. 2010 Dec;103(5):340-5. doi: 10.1007/s13149-010-0050-3. Epub 2010 Jun 5.	Bull Soc Pathol Exot. 2010	No	3	Basseri HR, Bull Soc Pathol Exot. 2010	Yes	KAP-indicators	No
821	Spatio-temporal variation in malaria transmission intensity in five agro-ecosystems in Mvomero district, Tanzania.	20503186	Mboera LE, Senkoro KP, Mayala BK, Rumisha SF, Rwegoshora RT, Mlozi MR, Shayo EH.	Geospat Health. 2010 May;4(2):167-78.	Geospat Health. 2010	No	3	Mboera LE, Geospat Health. 2010	Yes	Entomo	No
822	Use of insecticide treated bed nets among pregnant women in Kilifi District, Kenya.	20499780	Njoroge FK, Kimani VN, Ongore D, Akwale WS.	East Afr Med J. 2009 Jul;86(7):314-22.	East Afr Med J. 2009	No	3	Njoroge FK, East Afr Med J. 2009	Yes	KAP-indicators	No
823	Use of insecticide treated nets among caregivers of children under five years in Makueni District, Kenya.	20499779	Malusha JM, Mwanzo I, Yitambe A, Mbugi JP.	East Afr Med J. 2009 Jul;86(7):308-13.	East Afr Med J. 2009	No	3	Malusha JM, East Afr Med J. 2009	Yes	KAP-indicators	No
824	ITN utilization among pregnant women attending ANC in Etsako West Lga, Edo State, Nigeria.	20499745	Wagbatsoma VA, Aigbe EE.	Niger J Clin Pract. 2010 Jun;13(2):144-8.	Niger J Clin Pract. 2010	No	3-4	Wagbatsoma VA, Niger J Clin Pract. 2010	Yes	KAP-indicators	No
825	Opportunities and obstacles to the elimination of malaria from Peninsular Malaysia: knowledge, attitudes and practices on malaria among aboriginal and rural communities.	20497543	Al-Adhroey AH, Nor ZM, Al-Mekhlafi HM, Mahmud R.	Malar J. 2010 May 24;9:137. doi: 10.1186/1475-2875-9-137.	Malar J. 2010	No	3	Al-Adhroey AH, Malar J. 2010	Yes	KAP-indicators	No
826	Population genetic structure of Anopheles gambiae and Anopheles arabiensis in Niger.	20496583	Czeher C, Labbo R, Vieville G, Arzika I, Bogreau H, Rogier C, Diancourt L, Brisse S, Ariey F, Duchemin JB.	J Med Entomol. 2010 May;47(3):355-66.	J Med Entomol. 2010	No	3-4	Czeher C, J Med Entomol. 2010	No	Entomo
827	Effectiveness of a new granular formulation of biolarvicide Bacillus thuringiensis Var. israelensis against larvae of malaria vectors in India.	20491582	Tiwari S, Ghosh SK, Mittal PK, Dash AP.	Vector Borne Zoonotic Dis. 2011 Jan;11(1):69-75. doi: 10.1089/vbz.2009.0197. Epub 2010 May 22.	Vector Borne Zoonotic Dis. 2011	No	3-4	Tiwari S, Vector Borne Zoonotic Dis. 2011	Yes	Entomo	No
828	Awareness and practices in relation to malaria in a tribal area in Kamrup District, Assam.	20469764	Phukan P.	Indian J Public Health. 2009 Oct-Dec;53(4):237-9.	Indian J Public Health. 2009	No	3	Phukan P. Indian J Public Health. 2009	Yes	KAP-indicators	No
829	Plasma levels of DDT/DDE and liver function in malaria control personnel 6 months after indoor residual spraying with DDT in northern Uganda, 2008.	20459917	Bimenya GS, Harabulema M, Okot JP, Francis O, Lugemwa M, Okwi AL.	S Afr Med J. 2010 Jan 29;100(2):118-21.	S Afr Med J. 2010	No	3	Bimenya GS, S Afr Med J. 2010	No
830	Community effectiveness of intermittent preventive treatment for infants (IPTi) in rural southern Tanzania.	20439954	Armstrong Schellenberg JR, Shirima K, Maokola W, Manzi F, Mrisho M, Mushi A, Mshinda H, Alonso P, Tanner M, Schellenberg DM.	Am J Trop Med Hyg. 2010 May;82(5):772-81. doi: 10.4269/ajtmh.2010.09-0207.	Am J Trop Med Hyg. 2010	No	3-4	Armstrong Schellenberg JR, Am J Trop Med Hyg. 2010	Yes	Efficacy	Yes	CSS	Yes	Tanzania	Infants (2-11m)	Region		621	Infection (RDT)	No
831	Cohort trial reveals community impact of insecticide-treated nets on malariometric indices in urban Ghana.	20417945	Klinkenberg E, Onwona-Agyeman KA, McCall PJ, Wilson MD, Bates I, Verhoeff FH, Barnish G, Donnelly MJ.	Trans R Soc Trop Med Hyg. 2010 Jul;104(7):496-503. doi: 10.1016/j.trstmh.2010.03.004. Epub 2010 Apr 24.	Trans R Soc Trop Med Hyg. 2010	No	3	Klinkenberg E, Trans R Soc Trop Med Hyg. 2010	Yes	Efficacy	No
832	Comparison of anaemia and parasitaemia as indicators of malaria control in household and EPI-health facility surveys in Malawi.	20409342	Mathanga DP, Campbell CH Jr, Vanden Eng J, Wolkon A, Bronzan RN, Malenga GJ, Ali D, Desai M.	Malar J. 2010 Apr 21;9:107. doi: 10.1186/1475-2875-9-107.	Malar J. 2010	No	3	Mathanga DP, Malar J. 2010	Yes	Impact	No
833	An exploratory survey of malaria prevalence and people's knowledge, attitudes and practices of mosquito larval source management for malaria control in western Kenya.	20399739	Imbahale SS, Fillinger U, Githeko A, Mukabana WR, Takken W.	Acta Trop. 2010 Sep;115(3):248-56. doi: 10.1016/j.actatropica.2010.04.005. Epub 2010 Apr 24.	Acta Trop. 2010	No	3	Imbahale SS, Acta Trop. 2010	Yes	KAP-indicators	No
834	Community participation for malaria elimination in Tafea Province, Vanuatu: Part I. Maintaining motivation for prevention practices in the context of disappearing disease.	20380748	Atkinson JA, Fitzgerald L, Toaliu H, Taleo G, Tynan A, Whittaker M, Riley I, Vallely A.	Malar J. 2010 Apr 12;9:93. doi: 10.1186/1475-2875-9-93.	Malar J. 2010	No	3	Atkinson JA, Malar J. 2010	No
835	Malaria knowledge and agricultural practices that promote mosquito breeding in two rural farming communities in Oyo State, Nigeria.	20380703	Oladepo O, Tona GO, Oshiname FO, Titiloye MA.	Malar J. 2010 Apr 9;9:91. doi: 10.1186/1475-2875-9-91.	Malar J. 2010	No	3	Oladepo O, Malar J. 2010	Yes	KAP-indicators	No
836	Using nylon strips to dispense mosquito attractants for sampling the malaria vector Anopheles gambiae s.s.	20380310	Okumu F, Biswaro L, Mbeleyela E, Killeen GF, Mukabana R, Moore SJ.	J Med Entomol. 2010 Mar;47(2):274-82.	J Med Entomol. 2010	No	3-4	Okumu F, J Med Entomol. 2010	No
837	[Monitoring of the malaria situation and the assessment of antimalaria measures in the Republic of Uzbekistan].	20364473	Khusainova NG, Shamgunova GSh, Razakov ShA, Shoumarov SB.	Med Parazitol (Mosk). 2010 Jan-Mar;(1):33-5. Russian.	Med Parazitol (Mosk). 2010	No	3	Khusainova NG, Med Parazitol (Mosk). 2010	No
838	Antibodies to chondroitin sulfate A-binding infected erythrocytes: dynamics and protection during pregnancy in women receiving intermittent preventive treatment.	20350189	Aitken EH, Mbewe B, Luntamo M, Maleta K, Kulmala T, Friso MJ, Fowkes FJ, Beeson JG, Ashorn P, Rogerson SJ.	J Infect Dis. 2010 May 1;201(9):1316-25. doi: 10.1086/651578.	J Infect Dis. 2010	No	3	Aitken EH, J Infect Dis. 2010	No
839	Evaluation of Interceptor long-lasting insecticidal nets in eight communities in Liberia.	20334677	Banek K, Kilian A, Allan R.	Malar J. 2010 Mar 24;9:84. doi: 10.1186/1475-2875-9-84.	Malar J. 2010	No	3-4	Banek K, Malar J. 2010	Yes	Impact	No
840	Malaria parasitaemia among pregnant women in a rural community of eastern Nigeria; need for combined measures.	20234746	Ogbodo SO, Nwagha UI, Okaka AN, Ogenyi SC, Okoko RO, Nwagha TU.	Niger J Physiol Sci. 2009 Dec;24(2):95-100.	Niger J Physiol Sci. 2009	No	3	Ogbodo SO, Niger J Physiol Sci. 2009	Yes	Other	No
841	Towards achieving Abuja targets: identifying and addressing barriers to access and use of insecticides treated nets among the poorest populations in Kenya.	20233413	Chuma J, Okungu V, Ntwiga J, Molyneux C.	BMC Public Health. 2010 Mar 16;10:137. doi: 10.1186/1471-2458-10-137.	BMC Public Health. 2010	No	3	Chuma J, BMC Public Health. 2010	Yes	KAP-indicators	No
842	Contribution of integrated campaign distribution of long-lasting insecticidal nets to coverage of target groups and total populations in malaria-endemic areas in Madagascar.	20207867	Kulkarni MA, Vanden Eng J, Desrochers RE, Cotte AH, Goodson JL, Johnston A, Wolkon A, Erskine M, Berti P, Rakotoarisoa A, Ranaivo L, Peat J.	Am J Trop Med Hyg. 2010 Mar;82(3):420-5. doi: 10.4269/ajtmh.2010.09-0597.	Am J Trop Med Hyg. 2010	No	3	Kulkarni MA, Am J Trop Med Hyg. 2010	Yes	KAP-indicators	Yes
843	Bottleneck effects on vaccine-candidate antigen diversity of malaria parasites in Thailand.	20199765	Jongwutiwes S, Putaporntip C, Hughes AL.	Vaccine. 2010 Apr 19;28(18):3112-7. doi: 10.1016/j.vaccine.2010.02.062. Epub 2010 Mar 1.	Vaccine. 2010	No	3-4	Jongwutiwes S, Vaccine. 2010	No
844	Community-wide benefits of targeted indoor residual spray for malaria control in the western Kenya highland.	20199674	Zhou G, Githeko AK, Minakawa N, Yan G.	Malar J. 2010 Mar 3;9:67. doi: 10.1186/1475-2875-9-67.	Malar J. 2010	No	3	Zhou G, Malar J. 2010	Yes	Effectiveness	Yes	CSS	Yes	Kenya	Children 6-14	Subdistrict		1033	Infection (RDT)	Yes	Study design not clear (cohort and/or repeated CSS), RR not clearly displayed in original article and extracted from Kim 2012	No								NA	1033	NA	0.33	0.23	0.47	Village targeted for IRS
845	Malaria prevention with IPTp during pregnancy reduces neonatal mortality.	20195472	MenÌ©ndez C, BardajÌ_ A, Sigauque B, Sanz S, Aponte JJ, Mabunda S, Alonso PL.	PLoS One. 2010 Feb 26;5(2):e9438. doi: 10.1371/journal.pone.0009438.	PLoS One. 2010	No	3	MenÌ©ndez C, PLoS One. 2010	Yes	Efficacy	No
846	Attracting, trapping and killing disease-transmitting mosquitoes using odor-baited stations - The Ifakara Odor-Baited Stations.	20193085	Okumu FO, Madumla EP, John AN, Lwetoijera DW, Sumaye RD.	Parasit Vectors. 2010 Mar 1;3:12. doi: 10.1186/1756-3305-3-12.	Parasit Vectors. 2010	No	3-4	Okumu FO, Parasit Vectors. 2010	No
847	Anopheles gambiae: historical population decline associated with regional distribution of insecticide-treated bed nets in western Nyanza Province, Kenya.	20187956	Bayoh MN, Mathias DK, Odiere MR, Mutuku FM, Kamau L, Gimnig JE, Vulule JM, Hawley WA, Hamel MJ, Walker ED.	Malar J. 2010 Feb 26;9:62. doi: 10.1186/1475-2875-9-62.	Malar J. 2010	No	3	Bayoh MN, Malar J. 2010	No
848	Women's experiences and views about costs of seeking malaria chemoprevention and other antenatal services: a qualitative study from two districts in rural Tanzania.	20163707	Mubyazi GM, Bloch P, Magnussen P, Olsen Ì÷E, Byskov J, Hansen KS, Bygbjerg IC.	Malar J. 2010 Feb 17;9:54. doi: 10.1186/1475-2875-9-54.	Malar J. 2010	No	3	Mubyazi GM, Malar J. 2010	No
849	Insecticidal, acaricidal and repellent effects of DEET- and IR3535-impregnated bed nets using a novel long-lasting polymer-coating technique.	20162432	Faulde MK, Albiez G, Nehring O.	Parasitol Res. 2010 Mar;106(4):957-65. doi: 10.1007/s00436-010-1749-6. Epub 2010 Feb 17.	Parasitol Res. 2010	No	3-4	Faulde MK, Parasitol Res. 2010	No
850	Increased financial accessibility and targeted education messages could increase ownership and use of mosquito nets in Purulia District, West Bengal, India.	20153006	Biswas AK, Hutin YJ, Ramakrishnan R, Patra B, Gupte MD.	Trans R Soc Trop Med Hyg. 2010 Jun;104(6):423-8. doi: 10.1016/j.trstmh.2010.01.001. Epub 2010 Feb 11.	Trans R Soc Trop Med Hyg. 2010	No	3	Biswas AK, Trans R Soc Trop Med Hyg. 2010	No
851	The influence of the Gilgel-Gibe hydroelectric dam in Ethiopia on caregivers' knowledge, perceptions and health-seeking behaviour towards childhood malaria.	20146830	Yewhalaw D, Kassahun W, Woldemichael K, Tushune K, Sudaker M, Kaba D, Duchateau L, Van Bortel W, Speybroeck N.	Malar J. 2010 Feb 11;9:47. doi: 10.1186/1475-2875-9-47.	Malar J. 2010	No	3	Yewhalaw D, Malar J. 2010	No
852	Differential patterns of infection and disease with P. falciparum and P. vivax in young Papua New Guinean children.	20140220	Lin E, Kiniboro B, Gray L, Dobbie S, Robinson L, Laumaea A, SchÌpflin S, Stanisic D, Betuela I, Blood-Zikursh M, Siba P, Felger I, Schofield L, Zimmerman P, Mueller I.	PLoS One. 2010 Feb 4;5(2):e9047. doi: 10.1371/journal.pone.0009047.	PLoS One. 2010	No	3	Lin E, PLoS One. 2010	Yes	Other	No
853	Burden of malaria during pregnancy at the time of IPTp/SP implementation in Gabon.	20133992	Bouyou-Akotet MK, Nzenze-Afene S, Ngoungou EB, Kendjo E, Owono-Medang M, Lekana-Douki JB, Obono-Obiang G, Mounanga M, Kombila M.	Am J Trop Med Hyg. 2010 Feb;82(2):202-9. doi: 10.4269/ajtmh.2010.09-0267.	Am J Trop Med Hyg. 2010	No	3	Bouyou-Akotet MK, Am J Trop Med Hyg. 2010	Yes	Effectiveness	Yes	CSS	No	Gabon	Women delivering at HF	City		203	Infection Pf (RDT or smear or PCR)	Yes	Overadjustment	No	Logistic regression	203	70	0.4	0.1	1.4	Bed net use																				203
854	Geographical patterns and predictors of malaria risk in Zambia: Bayesian geostatistical modelling of the 2006 Zambia national malaria indicator survey (ZMIS).	20122148	Riedel N, Vounatsou P, Miller JM, Gosoniu L, Chizema-Kawesha E, Mukonka V, Steketee RW.	Malar J. 2010 Feb 1;9:37. doi: 10.1186/1475-2875-9-37.	Malar J. 2010	No	3-4	Riedel N, Malar J. 2010	No
855	In a randomized controlled trial of iron fortification, anthelmintic treatment, and intermittent preventive treatment of malaria for anemia control in Ivorian children, only anthelmintic treatment shows modest benefit.	20107144	Rohner F, Zimmermann MB, Amon RJ, Vounatsou P, Tschannen AB, N'goran EK, Nindjin C, Cacou MC, TÌ©-BonlÌ© MD, Aka H, Sess DE, Utzinger J, Hurrell RF.	J Nutr. 2010 Mar;140(3):635-41. doi: 10.3945/jn.109.114256. Epub 2010 Jan 27.	J Nutr. 2010	No	3	Rohner F, J Nutr. 2010	Yes	Efficacy	No
856	Malaria incidence and prevalence on Pemba island before the onset of the successful control intervention on the Zanzibar archipelago.	20100352	Jaenisch T, Sullivan DJ, Dutta A, Deb S, Ramsan M, Othman MK, Gaczkowski R, Tielsch J, Sazawal S.	Malar J. 2010 Jan 25;9:32. doi: 10.1186/1475-2875-9-32.	Malar J. 2010	No	3	Jaenisch T, Malar J. 2010	Yes	Other	No
857	Low perception of malaria risk among the Ra-glai ethnic minority in south-central Vietnam: implications for forest malaria control.	20089152	Peeters Grietens K, Xuan XN, Van Bortel W, Duc TN, Ribera JM, Ba Nhat T, Van KP, Le Xuan H, D'Alessandro U, Erhart A.	Malar J. 2010 Jan 20;9:23. doi: 10.1186/1475-2875-9-23.	Malar J. 2010	No	3	Peeters Grietens K, Malar J. 2010	No
858	Operational vector-borne disease surveillance and control: closing the capabilities gap through research at overseas military laboratories.	20084734	Evans BP, Clark JW, Barbara KA, Mundal KD, Furman BD, McAvin JC, Richardson JH.	US Army Med Dep J. 2009 Jul-Sep:16-27.	US Army Med Dep J. 2009	No	3-4	Evans BP, US Army Med Dep J. 2009	No
859	Intermittent screening and treatment versus intermittent preventive treatment of malaria in pregnancy: user acceptability.	20074372	Smith LA, Jones C, Adjei RO, Antwi GD, Afrah NA, Greenwood B, Chandramohan D, Tagbor H, Webster J.	Malar J. 2010 Jan 14;9:18. doi: 10.1186/1475-2875-9-18.	Malar J. 2010	No	3-4	Smith LA, Malar J. 2010	No
860	Molecular markers of resistance to sulphadoxine-pyrimethamine one year after implementation of intermittent preventive treatment of malaria in infants in Mali.	20064223	Dicko A, Sagara I, DjimdÌ© AA, TourÌ© SO, Traore M, Dama S, Diallo AI, Barry A, Dicko M, Coulibaly OM, Rogier C, de Sousa A, Doumbo OK.	Malar J. 2010 Jan 10;9:9. doi: 10.1186/1475-2875-9-9.	Malar J. 2010	No	3	Dicko A, Malar J. 2010	No
861	Global status of DDT and its alternatives for use in vector control to prevent disease.	20049114	van den Berg H.	Environ Health Perspect. 2009 Nov;117(11):1656-63. doi: 10.1289/ehp.0900785. Epub 2009 May 29. Review.	Environ Health Perspect. 2009	No	3-4	van den Berg H. Environ Health Perspect. 2009	No
862	Plasmodium infection and its risk factors in eastern Uganda.	20044942	Pullan RL, Bukirwa H, Staedke SG, Snow RW, Brooker S.	Malar J. 2010 Jan 4;9:2. doi: 10.1186/1475-2875-9-2.	Malar J. 2010	No	3	Pullan RL, Malar J. 2010	Yes	Effectiveness	Yes	CSS	No	Uganda	All	District		1844	Infection (smear)	No		Yes	Logistic regression with random effect HH level	1844	710	0.75	0.58	0.96	Bed net use last night
863	Achieving high coverage of larval-stage mosquito surveillance: challenges for a community-based mosquito control programme in urban Dar es Salaam, Tanzania.	20042071	Chaki PP, Govella NJ, Shoo B, Hemed A, Tanner M, Fillinger U, Killeen GF.	Malar J. 2009 Dec 30;8:311. doi: 10.1186/1475-2875-8-311.	Malar J. 2009	No	3-4	Chaki PP, Malar J. 2009	No
864	Mosquito vector biting and community protection in a malarious area, siahoo district, hormozgan, iran.	22808398	Shahandeh Kh, Basseri H, Pakari A, Riazi A.	Iran J Arthropod Borne Dis. 2010;4(2):35-41. Epub 2010 Dec 31.	Iran J Arthropod Borne Dis. 2010	No	3	Shahandeh Kh, Iran J Arthropod Borne Dis. 2010	Yes	Entomo	No
865	Malaria burden in pregnancy at mulago national referral hospital in kampala, Uganda.	22347669	Namusoke F, Rasti N, Kironde F, Wahlgren M, Mirembe F.	Malar Res Treat. 2010;2010:913857. doi: 10.4061/2010/913857. Epub 2010 Nov 7.	Malar Res Treat. 2010	No	3	Namusoke F, Malar Res Treat. 2010	Yes	Effectiveness	Yes	CSS	No	Uganda	Women delivering at HF	City		391	Placental malaria	No		No	Logistic regression	389	44	0.56	0.31	0.99	Bed net use																				389
866	Knowledge, Attitudes, and Practices about Malaria and Its Control in Rural Northwest Tanzania.	22332023	Mazigo HD, Obasy E, Mauka W, Manyiri P, Zinga M, Kweka EJ, Mnyone LL, Heukelbach J.	Malar Res Treat. 2010;2010:794261. doi: 10.4061/2010/794261. Epub 2010 Jun 7.	Malar Res Treat. 2010	No	3	Mazigo HD, Malar Res Treat. 2010	Yes	KAP-indicators	No
867	Interactions between age and ITN use determine the risk of febrile malaria in children.	20037643	Bejon P, Ogada E, Peshu N, Marsh K.	PLoS One. 2009 Dec 23;4(12):e8321. doi: 10.1371/journal.pone.0008321. Erratum in: PLoS One. 2011;6(2). doi: 10.1371/annotation/73a096b6-934c-4bc7-b0b1-de1f11231350.	PLoS One. 2009	No	3	Bejon P, PLoS One. 2009	Yes	Effectiveness	Yes	Cohort	Yes	Kenya	Children 1-6	Subdistrict		355	Incidence acute malaria	No		Yes	Poisson regression	355	NA	0.43	0.27	0.7	ITN use
868	Effectiveness of combined intermittent preventive treatment for children and timely home treatment for malaria control.	20003357	Ahorlu CK, Koram KA, Seakey AK, Weiss MG.	Malar J. 2009 Dec 11;8:292. doi: 10.1186/1475-2875-8-292.	Malar J. 2009	No	3-4	Ahorlu CK, Malar J. 2009	Yes	Impact	No
869	Knowledge, attitudes and practices of local inhabitants about insecticide treated nets (ITNs) for malaria control in an endemic area of Ethiopia.	20000031	Kaliyaperumal K, Yesuf D.	East Afr J Public Health. 2009 Aug;6(2):205-10.	East Afr J Public Health. 2009	No	3	Kaliyaperumal K, East Afr J Public Health. 2009	Yes	KAP-indicators	No
870	Ranking malaria risk factors to guide malaria control efforts in African highlands.	19946627	Protopopoff N, Van Bortel W, Speybroeck N, Van Geertruyden JP, Baza D, D'Alessandro U, Coosemans M.	PLoS One. 2009 Nov 25;4(11):e8022. doi: 10.1371/journal.pone.0008022.	PLoS One. 2009	No	3	Protopopoff N, PLoS One. 2009	Yes	Other	No
871	Factors associated with use and non-use of mosquito nets owned in Oromia and Amhara regional states, Ethiopia.	19930654	Baume CA, Reithinger R, Woldehanna S.	Malar J. 2009 Nov 23;8:264. doi: 10.1186/1475-2875-8-264.	Malar J. 2009	No	3	Baume CA, Malar J. 2009	Yes	KAP-indicators	No
872	Predicting the impact of insecticide-treated bed nets on malaria transmission: the devil is in the detail.	19917119	Gu W, Novak RJ.	Malar J. 2009 Nov 16;8:256. doi: 10.1186/1475-2875-8-256.	Malar J. 2009	No	3-4	Gu W, Malar J. 2009	Yes	Model	Yes
873	Spatial risk profiling of Plasmodium falciparum parasitaemia in a high endemicity area in CÌ«te d'Ivoire.	19906295	Raso G, SiluÌ© KD, Vounatsou P, Singer BH, Yapi A, Tanner M, Utzinger J, N'Goran EK.	Malar J. 2009 Nov 11;8:252. doi: 10.1186/1475-2875-8-252.	Malar J. 2009	No	3	Raso G, Malar J. 2009	Yes	Effectiveness	Yes	CSS	No	Cote d'Ivoire	Children 6-16	Region	No	3962	Infection (smear)	No		Yes	Bayesian negative binomial regression with random effect school	3962	2571	0.86	0.63	1.14	Bed net use
873	Spatial risk profiling of Plasmodium falciparum parasitaemia in a high endemicity area in CÌ«te d'Ivoire.	19906295	Raso G, SiluÌ© KD, Vounatsou P, Singer BH, Yapi A, Tanner M, Utzinger J, N'Goran EK.	Malar J. 2009 Nov 11;8:252. doi: 10.1186/1475-2875-8-252.	Malar J. 2009	No	3	Raso G, Malar J. 2009	Yes	Effectiveness	Yes	CSS	No	Cote d'Ivoire	Children 6-16	Region	No	3962	Infection (smear)	No		Yes	Bayesian negative binomial regression with random effect school	3962	2571	0.51	0.24	0.98	Coverage bed nets >=25% vs <25%
874	Timing of delivery of malaria preventive interventions in pregnancy: results from the Tanzania national voucher programme.	19897468	Marchant T, Hanson K, Nathan R, Mponda H, Bruce J, Jones C, Sedekia Y, Mshinda H, Schellenberg J.	J Epidemiol Community Health. 2011 Jan;65(1):78-82. doi: 10.1136/jech.2008.085449. Epub 2009 Nov 5.	J Epidemiol Community Health. 2011	No	3-4	Marchant T, J Epidemiol Community Health. 2011	Yes	KAP-indicators	No
875	Effect of repeated application of microbial larvicides on malaria transmission in central CÌ«te d'Ivoire.	19852233	Tchicaya ES, Koudou BG, Keiser J, Adja AM, CissÌ© G, Tanner M, Tano Y, Utzinger J.	J Am Mosq Control Assoc. 2009 Sep;25(3):382-5.	J Am Mosq Control Assoc. 2009	No	3	Tchicaya ES, J Am Mosq Control Assoc. 2009	Yes	Entomo	No
876	DDT and urogenital malformations in newborn boys in a malarial area.	19849691	Bornman R, de Jager C, Worku Z, Farias P, Reif S.	BJU Int. 2010 Aug;106(3):405-11. doi: 10.1111/j.1464-410X.2009.09003.x. Epub 2009 Oct 22.	BJU Int. 2010	No	3	Bornman R, BJU Int. 2010	No
877	Habitat stability and occurrences of malaria vector larvae in western Kenya highlands.	19845968	Himeidan YE, Zhou G, Yakob L, Afrane Y, Munga S, Atieli H, El-Rayah el-A, Githeko AK, Yan G.	Malar J. 2009 Oct 21;8:234. doi: 10.1186/1475-2875-8-234.	Malar J. 2009	No	3-4	Himeidan YE, Malar J. 2009	No
878	Prevalence, risk factors and effects of placental malaria in the UMTH, Maiduguri, North-eastern, Nigeria: a cross-sectional study.	19835497	Bako BG, Audu BM, Geidam AD, Kullima AA, Ashiru GM, Malah MB, Ngadda HA, Musa AB.	J Obstet Gynaecol. 2009 May;29(4):307-10.	J Obstet Gynaecol. 2009	No	3	Bako BG, J Obstet Gynaecol. 2009	Yes	Effectiveness	Yes	CSS	No	Nigeria	Women delivering at HF	City		437	Placental malaria	No		Yes	Multinomial logistic regression																										437
879	Nutritional and socio-economic factors associated with Plasmodium falciparum infection in children from Equatorial Guinea: results from a nationally representative survey.	19814788	Custodio E, Descalzo MA, Villamor E, Molina L, SÌÁnchez I, Lwanga M, Bernis C, Benito A, Roche J.	Malar J. 2009 Oct 8;8:225. doi: 10.1186/1475-2875-8-225.	Malar J. 2009	No	3	Custodio E, Malar J. 2009	Yes	Other	No	CSS	No	Equatorial Guinea	U5	Country		550		Yes	Measure bed net = someone in HH sleeps under bed net
880	Insecticide-treated nets usage and malaria episodes among boarding students in Zaria, northern Nigeria.	19805937	Aliyu AA, Alti-Mu'azu M.	Ann Afr Med. 2009 Apr-Jun;8(2):85-9. doi: 10.4103/1596-3519.56234.	Ann Afr Med. 2009	No	3	Aliyu AA, Ann Afr Med. 2009	Yes	KAP-indicators	No
881	Fungal infection counters insecticide resistance in African malaria mosquitoes.	19805146	Farenhorst M, Mouatcho JC, Kikankie CK, Brooke BD, Hunt RH, Thomas MB, Koekemoer LL, Knols BG, Coetzee M.	Proc Natl Acad Sci U S A. 2009 Oct 13;106(41):17443-7. doi: 10.1073/pnas.0908530106. Epub 2009 Sep 24.	Proc Natl Acad Sci U S A. 2009	No	3-4	Farenhorst M, Proc Natl Acad Sci U S A. 2009	No
882	Socioeconomic and environmental factors affecting malaria infection in Fayoum Governorate, Egypt.	19795758	Dahesh SM, Bassiouny HK, El-Masry SA.	J Egypt Soc Parasitol. 2009 Aug;39(2):511-23.	J Egypt Soc Parasitol. 2009	No	3	Dahesh SM, J Egypt Soc Parasitol. 2009	Yes	Effectiveness	Not accessed	NA	No	Egypt		District (2)
883	Malaria preventive measures, health care seeking behaviour and malaria burden in different epidemiological settings in Sudan.	19788718	Mustafa HS, Malik EM, Tuok HT, Mohamed AA, Julla AI, Bassili A.	Trop Med Int Health. 2009 Dec;14(12):1488-95. doi: 10.1111/j.1365-3156.2009.02394.x. Epub 2009 Sep 24.	Trop Med Int Health. 2009	No	3	Mustafa HS, Trop Med Int Health. 2009	Yes	Other	No
884	Window screening, ceilings and closed eaves as sustainable ways to control malaria in Dar es Salaam, Tanzania.	19785779	Ogoma SB, Kannady K, Sikulu M, Chaki PP, Govella NJ, Mukabana WR, Killeen GF.	Malar J. 2009 Sep 29;8:221. doi: 10.1186/1475-2875-8-221.	Malar J. 2009	No	3	Ogoma SB, Malar J. 2009	Yes	Other	No
885	Pharmacokinetics of sulfadoxine and pyrimethamine in intermittent preventive treatment of malaria in pregnancy.	19776738	Nyunt MM, Adam I, Kayentao K, van Dijk J, Thuma P, Mauff K, Little F, Cassam Y, Guirou E, Traore B, Doumbo O, Sullivan D, Smith P, Barnes KI.	Clin Pharmacol Ther. 2010 Feb;87(2):226-34. doi: 10.1038/clpt.2009.177. Epub 2009 Sep 23.	Clin Pharmacol Ther. 2010	No	3	Nyunt MM, Clin Pharmacol Ther. 2010	No
886	Efficacy and safety of intermittent preventive treatment with sulfadoxine-pyrimethamine for malaria in African infants: a pooled analysis of six randomised, placebo-controlled trials.	19765816	Aponte JJ, Schellenberg D, Egan A, Breckenridge A, Carneiro I, Critchley J, Danquah I, Dodoo A, Kobbe R, Lell B, May J, Premji Z, Sanz S, Sevene E, Soulaymani-Becheikh R, Winstanley P, Adjei S, Anemana S, Chandramohan D, Issifou S, Mockenhaupt F, Owusu-Agyei S, et al.	Lancet. 2009 Oct 31;374(9700):1533-42. doi: 10.1016/S0140-6736(09)61258-7. Epub 2009 Sep 16. Review.	Lancet. 2009	No	3	Aponte JJ, Lancet. 2009	No	Review efficacy
887	Protective efficacy and safety of three antimalarial regimens for intermittent preventive treatment for malaria in infants: a randomised, double-blind, placebo-controlled trial.	19765815	Gosling RD, Gesase S, Mosha JF, Carneiro I, Hashim R, Lemnge M, Mosha FW, Greenwood B, Chandramohan D.	Lancet. 2009 Oct 31;374(9700):1521-32. doi: 10.1016/S0140-6736(09)60997-1. Epub 2009 Sep 16.	Lancet. 2009	No	3	Gosling RD, Lancet. 2009	No	Efficacy
888	Prevalence of malaria parasitaemia and malaria related anaemia among pregnant women in Abakaliki, South East Nigeria.	19764671	Nwonwu EU, Ibekwe PC, Ugwu JI, Obarezi HC, Nwagbara OC.	Niger J Clin Pract. 2009 Jun;12(2):182-6.	Niger J Clin Pract. 2009	No	3	Nwonwu EU, Niger J Clin Pract. 2009	Yes	Other	No
889	Wash resistance and residual efficacy of long-lasting polyester netting coated with alpha-cypermethrin (Interceptor) against malaria-transmitting mosquitoes in Assam, northeast India.	19762058	Dev V, Raghavendra K, Singh SP, Phookan S, Khound K, Dash AP.	Trans R Soc Trop Med Hyg. 2010 Apr;104(4):273-8. doi: 10.1016/j.trstmh.2009.08.010. Epub 2009 Sep 16.	Trans R Soc Trop Med Hyg. 2010	No	3-4	Dev V, Trans R Soc Trop Med Hyg. 2010	No	Entomo
890	Effect of two different house screening interventions on exposure to malaria vectors and on anaemia in children in The Gambia: a randomised controlled trial.	19732949	Kirby MJ, Ameh D, Bottomley C, Green C, Jawara M, Milligan PJ, Snell PC, Conway DJ, Lindsay SW.	Lancet. 2009 Sep 19;374(9694):998-1009. doi: 10.1016/S0140-6736(09)60871-0. Epub 2009 Sep 3.	Lancet. 2009	No	3	Kirby MJ, Lancet. 2009	No	Efficacy
891	Placental malaria, anaemia and low birthweight in Yemen.	19716578	Albiti AH, Adam I, Ghouth AS.	Trans R Soc Trop Med Hyg. 2010 Mar;104(3):191-4. doi: 10.1016/j.trstmh.2009.07.004. Epub 2009 Aug 28.	Trans R Soc Trop Med Hyg. 2010	No	3	Albiti AH, Trans R Soc Trop Med Hyg. 2010	Yes	Other	No
892	Malaria prevalence in endemic districts of Bangladesh.	19707580	Haque U, Ahmed SM, Hossain S, Huda M, Hossain A, Alam MS, Mondal D, Khan WA, Khalequzzaman M, Haque R.	PLoS One. 2009 Aug 25;4(8):e6737. doi: 10.1371/journal.pone.0006737. Erratum in: PLoS One. 2009;4(9). doi: 10.1371/annotation/546e7848-4fcb-49d3-8c63-4010445f21da.	PLoS One. 2009	No	3-4	Haque U, PLoS One. 2009	Yes	Impact	No
893	Combining indoor residual spraying and insecticide-treated net interventions.	19706925	Kleinschmidt I, Schwabe C, Shiva M, Segura JL, Sima V, Mabunda SJ, Coleman M.	Am J Trop Med Hyg. 2009 Sep;81(3):519-24. Review.	Am J Trop Med Hyg. 2009	No	3	Kleinschmidt I, Am J Trop Med Hyg. 2009	Yes	Effectiveness	Yes	CSS	Yes	Equatorial Guinea	Children 2-14	Island	Yes (by country)	3127	Infection (RDT)	No		No	Logistic regression	3127	688	0.68	0.48	0.97	ITN use last night	Logistic regression	3127	688	0.68	0.48	0.94	Last year
893	Combining indoor residual spraying and insecticide-treated net interventions.	19706925	Kleinschmidt I, Schwabe C, Shiva M, Segura JL, Sima V, Mabunda SJ, Coleman M.	Am J Trop Med Hyg. 2009 Sep;81(3):519-24. Review.	Am J Trop Med Hyg. 2009	No	3	Kleinschmidt I, Am J Trop Med Hyg. 2009	Yes	Effectiveness	Yes	CSS	Yes	Mozambique	Children 2-14	Province	Yes (by country)	2444	Infection (RDT)	No		No	Logistic regression	2444	1476	0.7	0.54	0.9	Bed net use last night	Logistic regression	2444	1476	0.49	0.28	0.88	Last year
893	Combining indoor residual spraying and insecticide-treated net interventions.	19706925	Kleinschmidt I, Schwabe C, Shiva M, Segura JL, Sima V, Mabunda SJ, Coleman M.	Am J Trop Med Hyg. 2009 Sep;81(3):519-24. Review.	Am J Trop Med Hyg. 2009	No	3	Kleinschmidt I, Am J Trop Med Hyg. 2009	Yes	Effectiveness	Yes	CSS	Yes	Equatorial Guinea	Children 1-15	Island	Yes (by country)	11775	Infection (RDT)	No		No															Logistic regression with clustering at site level	0.71	0.59	0.86	Both vs IRS
893	Combining indoor residual spraying and insecticide-treated net interventions.	19706925	Kleinschmidt I, Schwabe C, Shiva M, Segura JL, Sima V, Mabunda SJ, Coleman M.	Am J Trop Med Hyg. 2009 Sep;81(3):519-24. Review.	Am J Trop Med Hyg. 2009	No	3	Kleinschmidt I, Am J Trop Med Hyg. 2009	Yes	Effectiveness	Yes	CSS	Yes	Mozambique	Children 1-15	Province	Yes (by country)	4576	Infection (RDT)	No		No															Logistic regression with clustering at site level	0.63	0.5	0.79	Both vs IRS
894	Cost-effectiveness of adding bed net distribution for malaria prevention to antenatal services in Kinshasa, Democratic Republic of the Congo.	19706921	Becker-Dreps SI, Biddle AK, Pettifor A, Musuamba G, Imbie DN, Meshnick S, Behets F.	Am J Trop Med Hyg. 2009 Sep;81(3):496-502.	Am J Trop Med Hyg. 2009	No	3-4	Becker-Dreps SI, Am J Trop Med Hyg. 2009	No
895	The impact of IPTi and IPTc interventions on malaria clinical burden - in silico perspectives.	19675675	Aguas R, LourenÌ¤o JM, Gomes MG, White LJ.	PLoS One. 2009 Aug 13;4(8):e6627. doi: 10.1371/journal.pone.0006627.	PLoS One. 2009	No	3-4	Aguas R, PLoS One. 2009	No	Model
896	Comparative evaluation of the Ifakara tent trap-B, the standardized resting boxes and the human landing catch for sampling malaria vectors and other mosquitoes in urban Dar es Salaam, Tanzania.	19674477	Sikulu M, Govella NJ, Ogoma SB, Mpangile J, Kambi SH, Kannady K, Chaki PC, Mukabana WR, Killeen GF.	Malar J. 2009 Aug 12;8:197. doi: 10.1186/1475-2875-8-197.	Malar J. 2009	No	3-4	Sikulu M, Malar J. 2009	No	Entomo
897	Intermittent treatment for the prevention of malaria during pregnancy in Benin: a randomized, open-label equivalence trial comparing sulfadoxine-pyrimethamine with mefloquine.	19656069	Briand V, Bottero J, NoÌÇl H, Masse V, Cordel H, Guerra J, Kossou H, Fayomi B, Ayemonna P, Fievet N, Massougbodji A, Cot M.	J Infect Dis. 2009 Sep 15;200(6):991-1001. doi: 10.1086/605474.	J Infect Dis. 2009	No	3-4	Briand V, J Infect Dis. 2009	No	Efficacy
898	Efficacy of permethrin treated long-lasting insecticidal nets on malaria transmission and observations on the perceived side effects, collateral benefits and human safety in a hyperendemic tribal area of Orissa, India.	19647715	Sharma SK, Tyagi PK, Upadhyay AK, Haque MA, Mohanty SS, Raghavendra K, Dash AP.	Acta Trop. 2009 Nov;112(2):181-7. doi: 10.1016/j.actatropica.2009.07.022. Epub 2009 Aug 6.	Acta Trop. 2009	No	3-4	Sharma SK, Acta Trop. 2009	Yes	Efficacy	No
899	A new tent trap for sampling exophagic and endophagic members of the Anopheles gambiae complex.	19602253	Govella NJ, Chaki PP, Geissbuhler Y, Kannady K, Okumu F, Charlwood JD, Anderson RA, Killeen GF.	Malar J. 2009 Jul 14;8:157. doi: 10.1186/1475-2875-8-157.	Malar J. 2009	No	3	Govella NJ, Malar J. 2009	No
900	Knowledge and utilization of intermittent preventive treatment for malaria among pregnant women attending antenatal clinics in primary health care centers in rural southwest, Nigeria: a cross-sectional study.	19589164	Akinleye SO, Falade CO, Ajayi IO.	BMC Pregnancy Childbirth. 2009 Jul 9;9:28. doi: 10.1186/1471-2393-9-28.	BMC Pregnancy Childbirth. 2009	No	3-4	Akinleye SO, BMC Pregnancy Childbirth. 2009	Yes	KAP-indicators	No
901	Household ownership and use of insecticide treated nets among target groups after implementation of a national voucher programme in the United Republic of Tanzania: plausibility study using three annual cross sectional household surveys.	19574316	Hanson K, Marchant T, Nathan R, Mponda H, Jones C, Bruce J, Mshinda H, Schellenberg JA.	BMJ. 2009 Jul 2;339:b2434. doi: 10.1136/bmj.b2434.	BMJ. 2009	No	3	Hanson K, BMJ. 2009	Yes	KAP-indicators	No
902	[Guidelines for phase III evaluation of vector control methods against malaria].	19554749	Rogier C, Henry MC, Rowland M, Carnevale P, Chandre F, Corbel V, Curtis C, Hougard JM; WHOPES, WHO Pesticide Evaluation Scheme.	Med Trop (Mars). 2009 Apr;69(2):173-84. French.	Med Trop (Mars). 2009	No	3-4	Rogier C, Med Trop (Mars). 2009	Yes	Other
903	[Epidemiologic evaluation of malaria in endemic areas].	19554748	Rogier C, Henry MC, Trape JF.	Med Trop (Mars). 2009 Apr;69(2):123-42. Review. French.	Med Trop (Mars). 2009	No	3-4	Rogier C, Med Trop (Mars). 2009	Yes	Other
904	[Evaluation of vector control techniques: an economic approach].	19545044	Audibert M.	Med Trop (Mars). 2009 Apr;69(2):185-93. French.	Med Trop (Mars). 2009	No	3-4	Audibert M. Med Trop (Mars). 2009	Yes	Other
905	Use of intermittent preventive treatment for malaria by pregnant women in Buea, Cameroon.	19539589	Takem EN, Achidi EA, Ndumbe PM.	Acta Trop. 2009 Oct;112(1):54-8. doi: 10.1016/j.actatropica.2009.06.007. Epub 2009 Jun 17.	Acta Trop. 2009	No	3	Takem EN, Acta Trop. 2009	Yes	KAP-indicators	No
906	Awareness and use of insecticide treated nets among women attending ante-natal clinic in a northern state of Nigeria.	19534367	Musa OI, Salaudeen GA, Jimoh RO.	J Pak Med Assoc. 2009 Jun;59(6):354-8.	J Pak Med Assoc. 2009	No	3	Musa OI, J Pak Med Assoc. 2009	Yes	Effectiveness	Yes	CSS	No	Nigeria	Pregnant women	Region	No	455	Last malaria attack <=2 months	Yes	Outcome poorly defined by authors	No	Chi square	455	221	0.51	0.31	0.82	ITN use
907	Diagnostic comparison of malaria infection in peripheral blood, placental blood and placental biopsies in Cameroonian parturient women.	19505312	Anchang-Kimbi JK, Achidi EA, Nkegoum B, Sverremark-EkstrÌm E, Troye-Blomberg M.	Malar J. 2009 Jun 8;8:126. doi: 10.1186/1475-2875-8-126.	Malar J. 2009	No	3	Anchang-Kimbi JK, Malar J. 2009	Yes	Effectiveness	Yes	CSS	No	Cameroon	Women delivering at HF	City		306	Infection (smear)	No		Yes	Logistic regression																										287
908	Spatial and temporal distribution of the malaria mosquito Anopheles arabiensis in northern Sudan: influence of environmental factors and implications for vector control.	19500425	Ageep TB, Cox J, Hassan MM, Knols BG, Benedict MQ, Malcolm CA, Babiker A, El Sayed BB.	Malar J. 2009 Jun 7;8:123. doi: 10.1186/1475-2875-8-123.	Malar J. 2009	No	3	Ageep TB, Malar J. 2009	No
909	A qualitative study on the acceptability and preference of three types of long-lasting insecticide-treated bed nets in Solomon Islands: implications for malaria elimination.	19497127	Atkinson JA, Bobogare A, Fitzgerald L, Boaz L, Appleyard B, Toaliu H, Vallely A.	Malar J. 2009 Jun 4;8:119. doi: 10.1186/1475-2875-8-119.	Malar J. 2009	No	3-4	Atkinson JA, Malar J. 2009	No
910	Integration of insecticide-treated net distribution into routine immunization services in Malawi: a pilot study.	19497078	Mathanga DP, Luman ET, Campbell CH, Silwimba C, Malenga G.	Trop Med Int Health. 2009 Jul;14(7):792-801. doi: 10.1111/j.1365-3156.2009.02295.x. Epub 2009 May 26.	Trop Med Int Health. 2009	No	3	Mathanga DP, Trop Med Int Health. 2009	No
911	Efficiency evaluation of Nozawa-style black light trap for control of anopheline mosquitoes.	19488423	Lee HI, Seo BY, Shin EH, Burkett DA, Lee JK, Shin YH.	Korean J Parasitol. 2009 Jun;47(2):159-65. doi: 10.3347/kjp.2009.47.2.159. Epub 2009 May 27.	Korean J Parasitol. 2009	No	3-4	Lee HI, Korean J Parasitol. 2009	Yes	Entomo	No
912	Utilization, retention and bio-efficacy studies of PermaNet in selected villages in Buie and Fentalie districts of Ethiopia.	19480712	Fettene M, Balkew M, Gimblet C.	Malar J. 2009 May 30;8:114. doi: 10.1186/1475-2875-8-114.	Malar J. 2009	No	3-4	Fettene M, Malar J. 2009	No	Entomo
913	Marked increase in child survival after four years of intensive malaria control.	19478243	Kleinschmidt I, Schwabe C, Benavente L, Torrez M, Ridl FC, Segura JL, Ehmer P, Nchama GN.	Am J Trop Med Hyg. 2009 Jun;80(6):882-8.	Am J Trop Med Hyg. 2009	No	3	Kleinschmidt I, Am J Trop Med Hyg. 2009	Yes	Impact	No
914	Competitive facilitation of drug-resistant Plasmodium falciparum malaria parasites in pregnant women who receive preventive treatment.	19451638	Harrington WE, Mutabingwa TK, Muehlenbachs A, Sorensen B, Bolla MC, Fried M, Duffy PE.	Proc Natl Acad Sci U S A. 2009 Jun 2;106(22):9027-32. doi: 10.1073/pnas.0901415106. Epub 2009 May 18.	Proc Natl Acad Sci U S A. 2009	No	3	Harrington WE, Proc Natl Acad Sci U S A. 2009	Yes	Other	No
915	Mosquito larval productivity in rice-fields infested with Azolla in Mvomero District, Tanzania.	19445100	Mwingira VS, Mayala BK, Senkoro KP, Rumisha SF, Shayo EH, Mlozi MR, Mboera LE.	Tanzan J Health Res. 2009 Jan;11(1):17-22.	Tanzan J Health Res. 2009	No	3	Mwingira VS, Tanzan J Health Res. 2009	No
916	Reducing stillbirths: prevention and management of medical disorders and infections during pregnancy.	19426467	Menezes EV, Yakoob MY, Soomro T, Haws RA, Darmstadt GL, Bhutta ZA.	BMC Pregnancy Childbirth. 2009 May 7;9 Suppl 1:S4. doi: 10.1186/1471-2393-9-S1-S4.	BMC Pregnancy Childbirth. 2009	No	3	Menezes EV, BMC Pregnancy Childbirth. 2009	Yes	Review	No
917	Fighting malaria in Madhya Pradesh (Central India): are we losing the battle?	19419588	Singh N, Dash AP, Thimasarn K.	Malar J. 2009 May 7;8:93. doi: 10.1186/1475-2875-8-93. Review.	Malar J. 2009	No	3	Singh N, Malar J. 2009	No
918	The epidemiology of malaria among pregnant women attending antenatal clinics in an area with intense and highly seasonal malaria transmission in northern Ghana.	19392740	Clerk CA, Bruce J, Greenwood B, Chandramohan D.	Trop Med Int Health. 2009 Jun;14(6):688-95. doi: 10.1111/j.1365-3156.2009.02280.x. Epub 2009 Apr 20.	Trop Med Int Health. 2009	No	3	Clerk CA, Trop Med Int Health. 2009	Yes	Other	No
919	High retention and appropriate use of insecticide-treated nets distributed to HIV-affected households in Rakai, Uganda: results from interviews and home visits.	19383173	Cohee L, Mills LA, Kagaayi J, Jacobs I, Galiwango R, Ludigo J, Ssekasanvu J, Reynolds SJ.	Malar J. 2009 Apr 22;8:76. doi: 10.1186/1475-2875-8-76.	Malar J. 2009	No	3	Cohee L, Malar J. 2009	No
920	Equity and coverage of insecticide-treated bed nets in an area of intense transmission of Plasmodium falciparum in Tanzania.	19371415	Bernard J, Mtove G, Mandike R, Mtei F, Maxwell C, Reyburn H.	Malar J. 2009 Apr 16;8:65. doi: 10.1186/1475-2875-8-65.	Malar J. 2009	No	3	Bernard J, Malar J. 2009	Yes	Effectiveness	Yes	CSS	No	Tanzania	All	District		NA	Infection (RDT)	Yes	Overadjustment, insufficient data disclosed	No	Logistic regression	NA	NA	0.82	0.52	1.13	Bed net use last night
921	Bed net use and associated factors in a rice farming community in Central Kenya.	19371407	Ng'ang'a PN, Jayasinghe G, Kimani V, Shililu J, Kabutha C, Kabuage L, Githure J, Mutero C.	Malar J. 2009 Apr 16;8:64. doi: 10.1186/1475-2875-8-64.	Malar J. 2009	No	3-4	Ng'ang'a PN, Malar J. 2009	Yes	KAP-indicators	No
922	Identifying the most productive breeding sites for malaria mosquitoes in The Gambia.	19361337	Fillinger U, Sombroek H, Majambere S, van Loon E, Takken W, Lindsay SW.	Malar J. 2009 Apr 10;8:62. doi: 10.1186/1475-2875-8-62.	Malar J. 2009	No	3	Fillinger U, Malar J. 2009	No
923	Malaria and mosquito net utilisation among schoolchildren in villages with or without healthcare facilities at different altitudes in Iringa District, Tanzania.	19357761	Mboera LE, Kamugisha ML, Rumisha SF, Kisinza WN, Senkoro KP, Kitua AY.	Afr Health Sci. 2008 Jun;8(2):114-9.	Afr Health Sci. 2008	No	3	Mboera LE, Afr Health Sci. 2008	Yes	KAP-indicators	No
924	[Malaria situation in the Moscow Region].	19350716	Leksikova LV, Savinkin VA.	Med Parazitol (Mosk). 2009 Jan-Mar;(1):19-21. Russian.	Med Parazitol (Mosk). 2009	No	3	Leksikova LV, Med Parazitol (Mosk). 2009	No
925	[Results of epidemiological surveillance of malaria vectors in the Moscow open water reservoirs].	19350715	Filatov NN, Ivanova TN, Tanygina EIu.	Med Parazitol (Mosk). 2009 Jan-Mar;(1):16-8. Russian.	Med Parazitol (Mosk). 2009	No	3	Filatov NN, Med Parazitol (Mosk). 2009	No
926	[Malaria in Moscow (2006-2007): monitoring of the situation and assessment of antimalaria measures].	19350714	Ivanova TM, Timoshenko NI, Baranova AM.	Med Parazitol (Mosk). 2009 Jan-Mar;(1):11-5. Russian.	Med Parazitol (Mosk). 2009	No	3	Ivanova TM, Med Parazitol (Mosk). 2009	No
927	[The International Conference Malaria: topical problems for the countries of the European Region of the World Health Organization].	19350713	Sergiev VP, Baranova AM, Sokolova MI.	Med Parazitol (Mosk). 2009 Jan-Mar;(1):3-8. Russian. No abstract available.	Med Parazitol (Mosk). 2009	No	3	Sergiev VP, Med Parazitol (Mosk). 2009	No
928	[Malaria in Tadjikistan: from control to elimination].	19348311	Karimov SS, Sherkhonov TA, Saburkhonov DS.	Med Parazitol (Mosk). 2009 Jan-Mar;(1):23-6. Russian.	Med Parazitol (Mosk). 2009	No	3	Karimov SS, Med Parazitol (Mosk). 2009	No
929	[Current malaria situation in the Republic of Uzbekistan].	19348310	Shoumarov SB, Shamgunova GSh, Khusainova NG, Te IL.	Med Parazitol (Mosk). 2009 Jan-Mar;(1):21-3. Russian. No abstract available.	Med Parazitol (Mosk). 2009	No	3	Shoumarov SB, Med Parazitol (Mosk). 2009	No
930	[Malaria in the Russian Federation in 2007].	19348309	Guzeeva TM, Baranova AM, Morozova LF.	Med Parazitol (Mosk). 2009 Jan-Mar;(1):9-11. Russian. No abstract available.	Med Parazitol (Mosk). 2009	No	3	Guzeeva TM, Med Parazitol (Mosk). 2009	No
931	Microbial larvicide application by a large-scale, community-based program reduces malaria infection prevalence in urban Dar es Salaam, Tanzania.	19333402	Geissbuhler Y, Kannady K, Chaki PP, Emidi B, Govella NJ, Mayagaya V, Kiama M, Mtasiwa D, Mshinda H, Lindsay SW, Tanner M, Fillinger U, de Castro MC, Killeen GF.	PLoS One. 2009;4(3):e5107. doi: 10.1371/journal.pone.0005107. Epub 2009 Mar 31.	PLoS One. 2009	No	3-4	Geissbuhler Y, PLoS One. 2009	Yes	Effectiveness	Yes	CSS	Yes	Tanzania	U5	City		4450	Infection (smear)	Few	N cases unknown	Yes	Logistic regression GEE cluster level	4450	Unknown	0.764	0.614	0.951	ITN use													Logistic regression GEE cluster level	4450	Unknown	0.563	0.286	1.107	Topical repellent use
932	Seasonal mosquito larval abundance and composition in Kibwezi, lower eastern Kenya.	19326710	Mwangangi JM, Muturi EJ, Mbogo CM.	J Vector Borne Dis. 2009 Mar;46(1):65-71.	J Vector Borne Dis. 2009	No	3	Mwangangi JM, J Vector Borne Dis. 2009	No
933	Risk factors for malaria infection among ethnic minorities in Binh Phuoc, Vietnam.	19323029	Abe T, Honda S, Nakazawa S, Tuong TD, Thieu NQ, Hung le X, Thuan le K, Moji K, Takagi M, Yamamoto T.	Southeast Asian J Trop Med Public Health. 2009 Jan;40(1):18-29.	Southeast Asian J Trop Med Public Health. 2009	No	3	Abe T, Southeast Asian J Trop Med Public Health. 2009	Yes	Other	No
934	Residual effects of Mossmann 100 (permethrin 10% EC) impregnated bed nets and its impact on malaria vectors and incidence of malaria.	19323006	Komalamisra N, Samung Y, Srisawat R, Kaisri P.	Southeast Asian J Trop Med Public Health. 2009 Mar;40(2):229-34.	Southeast Asian J Trop Med Public Health. 2009	No	3-4	Komalamisra N, Southeast Asian J Trop Med Public Health. 2009	No
935	Microsporidians as evolution-proof agents of malaria control?	19289199	Koella JC, Lorenz L, Bargielowski I.	Adv Parasitol. 2009;68:315-27. doi: 10.1016/S0065-308X(08)00612-X.	Adv Parasitol. 2009	No	3-4	Koella JC, Adv Parasitol. 2009	No
936	High sensitivity detection of Plasmodium species reveals positive correlations between infections of different species, shifts in age distribution and reduced local variation in Papua New Guinea.	19284594	Mueller I, Widmer S, Michel D, Maraga S, McNamara DT, Kiniboro B, Sie A, Smith TA, Zimmerman PA.	Malar J. 2009 Mar 11;8:41. doi: 10.1186/1475-2875-8-41.	Malar J. 2009	No	3	Mueller I, Malar J. 2009	Yes	Other	No
937	Cost-effectiveness of malaria intermittent preventive treatment in infants (IPTi) in Mozambique and the United Republic of Tanzania.	19274364	Hutton G, Schellenberg D, Tediosi F, Macete E, Kahigwa E, Sigauque B, Mas X, Trapero M, Tanner M, Trilla A, Alonso P, Menendez C.	Bull World Health Organ. 2009 Feb;87(2):123-9.	Bull World Health Organ. 2009	No	3-4	Hutton G, Bull World Health Organ. 2009	No
938	Community-based promotional campaign to improve uptake of intermittent preventive antimalarial treatment in pregnancy in Burkina Faso.	19270299	Gies S, Coulibaly SO, Ky C, Ouattara FT, Brabin BJ, D'Alessandro U.	Am J Trop Med Hyg. 2009 Mar;80(3):460-9.	Am J Trop Med Hyg. 2009	No	3	Gies S, Am J Trop Med Hyg. 2009	No
939	Household possession, use and non-use of treated or untreated mosquito nets in two ecologically diverse regions of Nigeria--Niger Delta and Sahel Savannah.	19228422	Afolabi BM, Sofola OT, Fatunmbi BS, Komakech W, Okoh F, Saliu O, Otsemobor P, Oresanya OB, Amajoh CN, Fasiku D, Jalingo I.	Malar J. 2009 Feb 19;8:30. doi: 10.1186/1475-2875-8-30.	Malar J. 2009	No	3	Afolabi BM, Malar J. 2009	Yes	KAP-indicators	No
940	Community knowledge, attitudes and practices (KAP) on malaria in Swaziland: a country earmarked for malaria elimination.	19228387	Hlongwana KW, Mabaso ML, Kunene S, Govender D, Maharaj R.	Malar J. 2009 Feb 19;8:29. doi: 10.1186/1475-2875-8-29.	Malar J. 2009	No	3	Hlongwana KW, Malar J. 2009	Yes	KAP-indicators	No
941	Reduced efficacy of intermittent preventive treatment of malaria in malnourished children.	19223620	Danquah I, Dietz E, Zanger P, Reither K, Ziniel P, Bienzle U, Mockenhaupt FP.	Antimicrob Agents Chemother. 2009 May;53(5):1753-9. doi: 10.1128/AAC.01723-08. Epub 2009 Feb 17. Erratum in: Antimicrob Agents Chemother. 2012 Jan;56(1):601. Dosage error in article text.	Antimicrob Agents Chemother. 2009	No	3	Danquah I, Antimicrob Agents Chemother. 2009	Yes	Efficacy	No
942	Analysis of immunity to febrile malaria in children that distinguishes immunity from lack of exposure.	19223480	Bejon P, Warimwe G, Mackintosh CL, Mackinnon MJ, Kinyanjui SM, Musyoki JN, Bull PC, Marsh K.	Infect Immun. 2009 May;77(5):1917-23. doi: 10.1128/IAI.01358-08. Epub 2009 Feb 17. Erratum in: Infect Immun. 2011 Apr;79(4):1804.	Infect Immun. 2009	No	3	Bejon P, Infect Immun. 2009	No
943	[Assessment of malaria resurgence risk in Morocco. Study of the vectorial capacity of Anopheles labranchiae in a rice cultivation area in the north of the country].	19202769	Faraj C, Ouahabi S, Adlaoui E, Boccolini D, Romi R, El Aouad R.	Parasite. 2008 Dec;15(4):605-10. French.	Parasite. 2008	No	3	Faraj C, Parasite. 2008	No
944	Community practices of using bed nets & acceptance & prospects of scaling up insecticide treated nets in north-east India.	19179683	Prakash A, Bhattacharyya DR, Mohapatra PK, Goswami BK, Mahanta J.	Indian J Med Res. 2008 Nov;128(5):623-9.	Indian J Med Res. 2008	No	3	Prakash A, Indian J Med Res. 2008	Yes	KAP-indicators	No
945	Individual efficacy of intermittent preventive treatment with sulfadoxine-pyrimethamine in primi- and secundigravidae in rural Burkina Faso: impact on parasitaemia, anaemia and birth weight.	19171009	Gies S, Coulibaly SO, Ouattara FT, D'Alessandro U.	Trop Med Int Health. 2009 Feb;14(2):174-82. doi: 10.1111/j.1365-3156.2008.02215.x. Epub 2009 Jan 16.	Trop Med Int Health. 2009	No	3	Gies S, Trop Med Int Health. 2009	Yes	Effectiveness	Yes	CSS	Yes	Burkina Faso	Women delivering at HF	City		1441	Infection (smear)	No		Yes	Logistic regression																										915
946	Individual, household and environmental risk factors for malaria infection in Amhara, Oromia and SNNP regions of Ethiopia.	19144366	Graves PM, Richards FO, Ngondi J, Emerson PM, Shargie EB, Endeshaw T, Ceccato P, Ejigsemahu Y, Mosher AW, Hailemariam A, Zerihun M, Teferi T, Ayele B, Mesele A, Yohannes G, Tilahun A, Gebre T.	Trans R Soc Trop Med Hyg. 2009 Dec;103(12):1211-20. doi: 10.1016/j.trstmh.2008.11.016. Epub 2009 Jan 13.	Trans R Soc Trop Med Hyg. 2009	No	3	Graves PM, Trans R Soc Trop Med Hyg. 2009	Yes	Effectiveness	Yes	CSS	No	Ethiopia	All	Region (3)	No	11538	Infection (smear)	Yes	Overadjustment, poor age adjustment	Yes	Logistic regression	11437	469	0.6	0.4	0.89	N LLIN per HH	Logistic regression	11437	469	0.66	0.43	1.03	Last year
946	Individual, household and environmental risk factors for malaria infection in Amhara, Oromia and SNNP regions of Ethiopia.	19144366	Graves PM, Richards FO, Ngondi J, Emerson PM, Shargie EB, Endeshaw T, Ceccato P, Ejigsemahu Y, Mosher AW, Hailemariam A, Zerihun M, Teferi T, Ayele B, Mesele A, Yohannes G, Tilahun A, Gebre T.	Trans R Soc Trop Med Hyg. 2009 Dec;103(12):1211-20. doi: 10.1016/j.trstmh.2008.11.016. Epub 2009 Jan 13.	Trans R Soc Trop Med Hyg. 2009	No	3	Graves PM, Trans R Soc Trop Med Hyg. 2009	Yes	Effectiveness	Yes	CSS	No	Ethiopia	All	Region (3)	No	11538	Infection (smear)	Yes	Overadjustment, poor age adjustment	Yes	Logistic regression	11437	469	1.79	0.95	3.36	LLIN use last night
947	Social and environmental malaria risk factors in urban areas of Ouagadougou, Burkina Faso.	19144144	Baragatti M, Fournet F, Henry MC, Assi S, Ouedraogo H, Rogier C, Salem G.	Malar J. 2009 Jan 13;8:13. doi: 10.1186/1475-2875-8-13.	Malar J. 2009	No	3	Baragatti M, Malar J. 2009	Yes	Effectiveness	Yes	CSS	Yes	Burkina Faso	Children 0.5-12	City		3354	Infection (smear)	No		Yes	Logistic regression with clustering	3354	728	0.72	0.57	0.92	Bed net use
947	Social and environmental malaria risk factors in urban areas of Ouagadougou, Burkina Faso.	19144144	Baragatti M, Fournet F, Henry MC, Assi S, Ouedraogo H, Rogier C, Salem G.	Malar J. 2009 Jan 13;8:13. doi: 10.1186/1475-2875-8-13.	Malar J. 2009	No	3	Baragatti M, Malar J. 2009	Yes	Effectiveness	Yes	CSS	Yes	Burkina Faso	Children 0.5-12	City		3354	Seropositivity anti-CSP antibodies	No		Yes	Logistic regression with clustering	3354	343	1.33	0.81	2.2	Bed net use in dry season
947	Social and environmental malaria risk factors in urban areas of Ouagadougou, Burkina Faso.	19144144	Baragatti M, Fournet F, Henry MC, Assi S, Ouedraogo H, Rogier C, Salem G.	Malar J. 2009 Jan 13;8:13. doi: 10.1186/1475-2875-8-13.	Malar J. 2009	No	3	Baragatti M, Malar J. 2009	Yes	Effectiveness	Yes	CSS	Yes	Burkina Faso	Children 0.5-12	City		3354	Seropositivity anti-CSP antibodies	No		Yes	Logistic regression with clustering	3354	343	0.6	0.4	0.88	Bed net use in rainy season
948	Free distribution of insecticide treated bed nets to pregnant women in Kinshasa: an effective way to achieve 80% use by women and their newborns.	19121147	Pettifor A, Taylor E, Nku D, Duvall S, Tabala M, Mwandagalirwa K, Meshnick S, Behets F.	Trop Med Int Health. 2009 Jan;14(1):20-8. doi: 10.1111/j.1365-3156.2008.02179.x. Epub 2008 Dec 12.	Trop Med Int Health. 2009	No	3	Pettifor A, Trop Med Int Health. 2009	No
949	Use of integrated malaria management reduces malaria in Kenya.	19115000	Okech BA, Mwobobia IK, Kamau A, Muiruri S, Mutiso N, Nyambura J, Mwatele C, Amano T, Mwandawiro CS.	PLoS One. 2008;3(12):e4050. doi: 10.1371/journal.pone.0004050. Epub 2008 Dec 30. Erratum in: PLoS One.2009; 4(2): 10.1371/annotation/e14952c5-b2db-4ff7-976d-6c794d275703.	PLoS One. 2008	No	3	Okech BA, PLoS One. 2008	Yes	Other	No
950	Costs and consequences of large-scale vector control for malaria.	19091114	Yukich JO, Lengeler C, Tediosi F, Brown N, Mulligan JA, Chavasse D, Stevens W, Justino J, Conteh L, Maharaj R, Erskine M, Mueller DH, Wiseman V, Ghebremeskel T, Zerom M, Goodman C, McGuire D, Urrutia JM, Sakho F, Hanson K, Sharp B.	Malar J. 2008 Dec 17;7:258. doi: 10.1186/1475-2875-7-258.	Malar J. 2008	No	3-4	Yukich JO, Malar J. 2008	No
951	Sleeping arrangements under long-lasting impregnated mosquito nets: differences during low and high malaria transmission seasons.	19041110	Fernando SD, Abeyasinghe RR, Galappaththy GN, Gunawardena N, Ranasinghe AC, Rajapaksa LC.	Trans R Soc Trop Med Hyg. 2009 Dec;103(12):1204-10. doi: 10.1016/j.trstmh.2008.10.018. Epub 2008 Nov 28.	Trans R Soc Trop Med Hyg. 2009	No	3	Fernando SD, Trans R Soc Trop Med Hyg. 2009	Yes	KAP-indicators	No
952	Novel therapies for the prevention of malaria.	19012500	Bojang KA.	Expert Opin Investig Drugs. 2008 Dec;17(12):1839-47. doi: 10.1517/13543780802514039 . Review.	Expert Opin Investig Drugs. 2008	No	3-4	Bojang KA. Expert Opin Investig Drugs. 2008	No
953	Use of insecticide treated nets by pregnant women and associated factors in a pre-dominantly rural population in northern Ethiopia.	18937746	Belay M, Deressa W.	Trop Med Int Health. 2008 Oct;13(10):1303-13. doi: 10.1111/j.1365-3156.2008.02159.x.	Trop Med Int Health. 2008	No	3	Belay M, Trop Med Int Health. 2008	Yes	KAP-indicators	No
954	Spatial effects of mosquito bednets on child mortality.	18854021	Gosoniu L, Vounatsou P, Tami A, Nathan R, Grundmann H, Lengeler C.	BMC Public Health. 2008 Oct 14;8:356. doi: 10.1186/1471-2458-8-356.	BMC Public Health. 2008	No	3	Gosoniu L, BMC Public Health. 2008	Yes	Effectiveness	Yes	Cohort	Yes	Tanzania	Children	Subdistrict		11134	Death	No		No	Bayesian geostatistical negative binomial regression with random effects at HH level	11134	NA	0.53	0.29	0.97	Bed net density in HH
955	Therapeutic and prophylactic effect of intermittent preventive anti-malarial treatment in infants (IPTi) from Ghana and Gabon.	18828899	May J, Adjei S, Busch W, Gabor JJ, Issifou S, Kobbe R, Kreuels B, Lell B, Schwarz NG, Adjei O, Kremsner PG, Grobusch MP.	Malar J. 2008 Oct 1;7:198. doi: 10.1186/1475-2875-7-198.	Malar J. 2008	No	3	May J, Malar J. 2008	Yes	Efficacy	No
956	Costs and cost-effectiveness of delivering intermittent preventive treatment through schools in western Kenya.	18826594	Temperley M, Mueller DH, Njagi JK, Akhwale W, Clarke SE, Jukes MC, Estambale BB, Brooker S.	Malar J. 2008 Sep 30;7:196. doi: 10.1186/1475-2875-7-196.	Malar J. 2008	No	3-4	Temperley M, Malar J. 2008	No
957	Relation between Plasmodium falciparum asymptomatic infection and malaria attacks in a cohort of Senegalese children.	18823542	Le Port A, Cot M, Etard JF, Gaye O, Migot-Nabias F, Garcia A.	Malar J. 2008 Sep 29;7:193. doi: 10.1186/1475-2875-7-193.	Malar J. 2008	No	3	Le Port A, Malar J. 2008	Yes	Other	No
958	Development of behaviour change communication strategy for a vaccination-linked malaria control tool in southern Tanzania.	18823531	Mushi AK, Schellenberg J, Mrisho M, Manzi F, Mbuya C, Mponda H, Mshinda H, Tanner M, Alonso P, Pool R, Schellenberg D.	Malar J. 2008 Sep 29;7:191. doi: 10.1186/1475-2875-7-191.	Malar J. 2008	No	3-4	Mushi AK, Malar J. 2008	No
959	[Malaria elimination monitoring and assessment].	18822505	Baranova AM.	Med Parazitol (Mosk). 2008 Jul-Sep;(3):51-4. Russian. No abstract available.	Med Parazitol (Mosk). 2008	No	3	Baranova AM. Med Parazitol (Mosk). 2008	No
960	A community effectiveness trial of strategies promoting intermittent preventive treatment with sulphadoxine-pyrimethamine in pregnant women in rural Burkina Faso.	18801158	Gies S, Coulibaly SO, Ouattara FT, Ky C, Brabin BJ, D'Alessandro U.	Malar J. 2008 Sep 18;7:180. doi: 10.1186/1475-2875-7-180.	Malar J. 2008	No	3-4	Gies S, Malar J. 2008	Yes	Efficacy
961	Asymptomatic Plasmodium parasitaemia in pregnant Nigerian women: almost a decade after Roll Back Malaria.	18783809	Nwagha UI, Ugwu VO, Nwagha TU, Anyaehie BU.	Trans R Soc Trop Med Hyg. 2009 Jan;103(1):16-20. doi: 10.1016/j.trstmh.2008.07.016. Epub 2008 Sep 10.	Trans R Soc Trop Med Hyg. 2009	No	3	Nwagha UI, Trans R Soc Trop Med Hyg. 2009	Yes	Other	No
962	Intermittent preventive antimalarial treatment to children (IPTc): firebreak or fire trap?	18782680	Buffet PA, Briand V, RÌ©nia L, Thellier M, Danis M, Mazier D.	Trends Parasitol. 2008 Nov;24(11):482-5; discussion 485-6. doi: 10.1016/j.pt.2008.07.007. Epub 2008 Sep 7.	Trends Parasitol. 2008	No	3-4	Buffet PA, Trends Parasitol. 2008	No
963	UK malaria cases increasing as travellers ignore prophylaxis.	18777694	Torjesen I.	Nurs Times. 2008 Jul 15-21;104(28):23-4. No abstract available.	Nurs Times. 2008	No	3	Torjesen I. Nurs Times. 2008	No
964	Unforeseen misuses of bed nets in fishing villages along Lake Victoria.	18752662	Minakawa N, Dida GO, Sonye GO, Futami K, Kaneko S.	Malar J. 2008 Aug 27;7:165. doi: 10.1186/1475-2875-7-165.	Malar J. 2008	No	3-4	Minakawa N, Malar J. 2008	No
965	Malaria vector control practices in an irrigated rice agro-ecosystem in central Kenya and implications for malaria control.	18667091	Ng'ang'a PN, Shililu J, Jayasinghe G, Kimani V, Kabutha C, Kabuage L, Kabiru E, Githure J, Mutero C.	Malar J. 2008 Jul 31;7:146. doi: 10.1186/1475-2875-7-146.	Malar J. 2008	No	3-4	Ng'ang'a PN, Malar J. 2008	Yes	KAP-indicators	No
966	Utilization of insecticide-treated nets by under-five children in Nigeria: assessing progress towards the Abuja targets.	18667077	Oresanya OB, Hoshen M, Sofola OT.	Malar J. 2008 Jul 30;7:145. doi: 10.1186/1475-2875-7-145.	Malar J. 2008	No	3	Oresanya OB, Malar J. 2008	Yes	KAP-indicators	No
967	Mother-to-child transmission of HIV-1: association with malaria prevention, anaemia and placental malaria.	18651857	Naniche D, Lahuerta M, Bardaji A, Sigauque B, Romagosa C, Berenguera A, Mandomando I, David C, Sanz S, Aponte J, Ordi J, Alonso P, Menendez C.	HIV Med. 2008 Oct;9(9):757-64. doi: 10.1111/j.1468-1293.2008.00626.x. Epub 2008 Jul 19.	HIV Med. 2008	No	3	Naniche D, HIV Med. 2008	No
968	Community factors affecting long-lasting impregnated mosquito net use for malaria control in Sri Lanka.	18644611	Fernando SD, Abeyasinghe RR, Galappaththy GN, Gunawardena N, Rajapakse LC.	Trans R Soc Trop Med Hyg. 2008 Nov;102(11):1081-8. doi: 10.1016/j.trstmh.2008.06.007. Epub 2008 Jul 21.	Trans R Soc Trop Med Hyg. 2008	No	3	Fernando SD, Trans R Soc Trop Med Hyg. 2008	Yes	KAP-indicators	No
969	Malaria in pregnant women in an area with sustained high coverage of insecticide-treated bed nets.	18644118	Kabanywanyi AM, Macarthur JR, Stolk WA, Habbema JD, Mshinda H, Bloland PB, Abdulla S, Kachur SP.	Malar J. 2008 Jul 21;7:133. doi: 10.1186/1475-2875-7-133.	Malar J. 2008	No	3	Kabanywanyi AM, Malar J. 2008	Yes	Effectiveness	Yes	CSS	No	Tanzania	Women delivering at HF	City		413	LBW	No		Yes	Logistic regression	404	60	0.22	0.08	0.59	ITN use
970	Chikungunya fever, falciparum malaria, dengue fever, Japanese encephalitis... are we listening to the warning signs for public health in India?	18630215	Bhargava A, Chatterjee B.	Indian J Med Ethics. 2007 Jan-Mar;4(1):18-23. Review.	Indian J Med Ethics. 2007	No	3	Bhargava A, Indian J Med Ethics. 2007	No
971	Effect of intermittent preventive treatment of malaria on health and education in schoolchildren: a cluster-randomised, double-blind, placebo-controlled trial.	18620950	Clarke SE, Jukes MC, Njagi JK, Khasakhala L, Cundill B, Otido J, Crudder C, Estambale BB, Brooker S.	Lancet. 2008 Jul 12;372(9633):127-38. doi: 10.1016/S0140-6736(08)61034-X. Erratum in: Lancet. 2009 Jan 3;373(9657):30.	Lancet. 2008	No	3	Clarke SE, Lancet. 2008	No	Efficacy
972	Efficacy of intermittent preventive treatment versus chloroquine prophylaxis to prevent malaria during pregnancy in Benin.	18598190	Briand V, Denoeud L, Massougbodji A, Cot M.	J Infect Dis. 2008 Aug 15;198(4):594-601. doi: 10.1086/590114.	J Infect Dis. 2008	No	3-4	Briand V, J Infect Dis. 2008	Yes	Efficacy	No									Yes	Comparison of group from effectiveness study (CSS, CQ, control) with group from efficacy study (IPTp-SP, intervention)
973	Effect of washing on the bioefficacy of insecticide-treated nets (ITNs) and long-lasting insecticidal nets (LLINs) against main malaria vector Anopheles stephensi by three bioassay methods.	18592843	Rafinejad J, Vatandoost H, Nikpoor F, Abai MR, Shaeghi M, Duchen S, Rafi F.	J Vector Borne Dis. 2008 Jun;45(2):143-50.	J Vector Borne Dis. 2008	No	3-4	Rafinejad J, J Vector Borne Dis. 2008	No	Entomo
[truncated: 474 more rows]
[truncated: 12 more columns]

## Sheet: BN
Outcome	Def_bednet_type	Def_bednet_HH	design	Country	PEsign_bednet	Author_Y	Author_shortdetails	EntrezUID
[truncated: 169 more rows]

[truncated: 5 more sheets: IRS, IRS & BN, IPTp, Domestic use insect, Other]
