# Supplementary material for: The protective effectiveness of control interventions for malaria prevention: a systematic review of the literature
Source: F1000Res. 2017 Nov 1;6:1932. [Version 1] doi: 10.12688/f1000research.12952.1 (PMC5721947; doi:10.12688/f1000research.12952.1)
Supplement: Supplementary file 3 [file f1000research-6-14045-s0002.tgz]

Archive with 1 entries (1 files):
- 5026f4ea-8f51-4c53-85f0-ede4de1763a1.pdf
