# Supplementary material for: The protective effectiveness of control interventions for malaria prevention: a systematic review of the literature
Source: F1000Res. 2017 Nov 1;6:1932. [Version 1] doi: 10.12688/f1000research.12952.1 (PMC5721947; doi:10.12688/f1000research.12952.1)
Supplement: Supplementary file 8 [file f1000research-6-14045-s0007.tgz]

Archive with 1 entries (1 files):
- 93441f14-c47e-49c1-abf4-16970592c326.pdf
